# Supplementary material for: Machine learning-based determination of sex-related bladder cancer biomarkers
Source: Front Bioinform. 2026 Apr 29;6:1794098. doi: 10.3389/fbinf.2026.1794098 (PMC13168082; doi:10.3389/fbinf.2026.1794098)
Supplement: Supplementary file 4 [file Supplementaryfile1.xlsx]

## Sheet: Sheet1
Task	Gene	Classification	Source 1	Source 2
Male Tumor vs. Non-Tumor	MREG	BCa-related	Griner et al. 2014	-
Male Tumor vs. Non-Tumor	HSD11B1	BCa-related	Zhu et al. 2026	-
Male Tumor vs. Non-Tumor	PIEZO2	BCa-related	Etem et al. 2018	-
Male Tumor vs. Non-Tumor	CCL17	BCa-related	Zhao et al. 2019	-
Male Tumor vs. Non-Tumor	ZNF736	Tumor-related	Hua et al. 2024	-
Male Tumor vs. Non-Tumor	STK32B	Tumor-related	Shi et al. 2024	Liu et al. 2025
Male Tumor vs. Non-Tumor	CDH17	Tumor-related	Jacobsen et al. 2024	-
Male Tumor vs. Non-Tumor	ABCC2	Tumor-related	Wang et al. 2024	-
Male Tumor vs. Non-Tumor	COLEC11	Tumor-related	Wang et al. 2023	-
Male Tumor vs. Non-Tumor	PLXNA3	Tumor-related	Sun et al. 2025	Zhang et al. 2020
Male Tumor vs. Non-Tumor	SALL1	Tumor-related	Qu et al. 2025	-
Male Tumor vs. Non-Tumor	SPDL1	Tumor-related	Feng et al. 2024	-
Male Tumor vs. Non-Tumor	LINC00847	Tumor-related	Li et al. 2022	Wang et al. 2024
Male Tumor vs. Non-Tumor	LINC001166	Tumor-related	Shi et al. 2018	-
Male Tumor vs. Non-Tumor	SH3D21	Tumor-related	-	-
Male Tumor vs. Non-Tumor	RNF212	Other	-	-
Male Tumor vs. Non-Tumor	RGS9	Other	-	-
Male Tumor vs. Non-Tumor	BCO2	Other	-	-
Male Tumor vs. Non-Tumor	SULT1A4	Other	-	-
Male Tumor vs. Non-Tumor	EBP	Other	-	-
Female Tumor vs. Non-Tumor	PLXNA1	BCa-related	See Table 3	-
Female Tumor vs. Non-Tumor	MTHFD1L	BCa-related	Eich et al. 2019	Zheng et al. 2024
Female Tumor vs. Non-Tumor	AVPR1A	BCa-related	Bejrananda et al. 2022	Zeng et al. 2024
Female Tumor vs. Non-Tumor	RFC2	BCa-related	Kouhsar et al. 2019	-
Female Tumor vs. Non-Tumor	COL12A1	BCa-related	Zhou et al. 2025	Zhang et al. 2020
Female Tumor vs. Non-Tumor	IER2	BCa-related	Wang & Jiang 2022	Shi & Huang 2019
Female Tumor vs. Non-Tumor	CTHRC1	BCa-related	Li et al. 2019	-
Female Tumor vs. Non-Tumor	TSIX	BCa-related	Li et al. 2022	-
Female Tumor vs. Non-Tumor	SNORD17	Tumor-related	Hu et al. 2024	-
Female Tumor vs. Non-Tumor	RBKS	Tumor-related	Li et al. 2025	-
Female Tumor vs. Non-Tumor	BOLA3	Tumor-related	Wang et al. 2022	-
Female Tumor vs. Non-Tumor	FRMD3	Tumor-related	Shao et al. 2023	-
Female Tumor vs. Non-Tumor	ALKBH6	Tumor-related	Li & Zhu 2023	Yang et al. 2025
Female Tumor vs. Non-Tumor	ST20	Tumor-related	Full name is suppressor of tumorigenicity	-
Female Tumor vs. Non-Tumor	RNF125	Tumor-related	Liu et al. 2017	Feng et al. 2023
Female Tumor vs. Non-Tumor	ARG2	Tumor-related	Marzęta-Assas et al. 2024	Zhang et al. 2026
Female Tumor vs. Non-Tumor	CDH24	Other	-	-
Female Tumor vs. Non-Tumor	RHBDL1	Other	-	-
Female Tumor vs. Non-Tumor	TSHZ1	Other	-	-
Female Tumor vs. Non-Tumor	PALS2	Other	-	-
