# Supplementary material for: Machine learning-based determination of sex-related bladder cancer biomarkers
Source: Front Bioinform. 2026 Apr 29;6:1794098. doi: 10.3389/fbinf.2026.1794098 (PMC13168082; doi:10.3389/fbinf.2026.1794098)
Supplement: Supplementary file 5 [file DataSheet11.csv]

name	Accuracy	F1 Score	AUROC	PR-AUC	Composite Score
aggregate_10_svm	0.844 (0.792, 1.000) (0.500, 1.000)	0.949 (0.769, 1.000) (0.842, 1.000)	0.961 (0.739, 1.000) (1.000, 1.000)	0.953 (0.655, 1.000) (1.000, 1.000)	0.931
opt_rf_100_svm	0.844 (0.792, 1.000) (0.500, 1.000)	0.949 (0.769, 1.000) (0.842, 1.000)	0.953 (0.670, 1.000) (1.000, 1.000)	0.938 (0.633, 1.000) (1.000, 1.000)	0.929
opt_rf_200_xgb	0.812 (0.700, 1.000) (0.500, 1.000)	0.923 (0.682, 1.000) (0.842, 1.000)	0.953 (0.707, 1.000) (1.000, 1.000)	0.948 (0.636, 1.000) (1.000, 1.000)	0.91
opt_rf_200_rf	0.812 (0.700, 1.000) (0.500, 1.000)	0.923 (0.682, 1.000) (0.842, 1.000)	0.945 (0.667, 1.000) (1.000, 1.000)	0.932 (0.614, 1.000) (1.000, 1.000)	0.907
aggregate_10_rf	0.812 (0.700, 1.000) (0.500, 1.000)	0.923 (0.667, 1.000) (0.842, 1.000)	0.938 (0.625, 1.000) (1.000, 1.000)	0.911 (0.560, 1.000) (1.000, 1.000)	0.905
adjp_200_xgb	0.812 (0.700, 1.000) (0.500, 1.000)	0.923 (0.682, 1.000) (0.842, 1.000)	0.934 (0.726, 1.000) (0.750, 1.000)	0.934 (0.593, 1.000) (0.950, 1.000)	0.904
svm_rfe_300_rf	0.812 (0.700, 1.000) (0.500, 1.000)	0.923 (0.682, 1.000) (0.842, 1.000)	0.93 (0.700, 1.000) (0.750, 1.000)	0.934 (0.594, 1.000) (0.950, 1.000)	0.903
aggregate_200_xgb	0.812 (0.700, 1.000) (0.500, 1.000)	0.923 (0.682, 1.000) (0.842, 1.000)	0.93 (0.700, 1.000) (0.750, 1.000)	0.934 (0.594, 1.000) (0.950, 1.000)	0.903
adjp_200_rf	0.812 (0.700, 1.000) (0.500, 1.000)	0.923 (0.682, 1.000) (0.842, 1.000)	0.93 (0.608, 1.000) (1.000, 1.000)	0.905 (0.481, 1.000) (1.000, 1.000)	0.903
aggregate_300_knn	0.821 (0.792, 1.000) (0.375, 1.000)	0.925 (0.769, 1.000) (0.737, 1.000)	0.919 (0.698, 1.000) (0.729, 1.000)	0.913 (0.542, 1.000) (0.932, 1.000)	0.902
aggregate_100_xgb	0.812 (0.700, 1.000) (0.500, 1.000)	0.923 (0.682, 1.000) (0.842, 1.000)	0.923 (0.625, 1.000) (0.750, 1.000)	0.913 (0.525, 1.000) (0.950, 1.000)	0.901
adjp_50_rf	0.812 (0.700, 1.000) (0.500, 1.000)	0.923 (0.682, 1.000) (0.842, 1.000)	0.919 (0.655, 1.000) (0.750, 1.000)	0.908 (0.547, 1.000) (0.950, 1.000)	0.899
logit_cv_50_xgb	0.812 (0.675, 1.000) (0.500, 1.000)	0.916 (0.640, 1.000) (0.842, 1.000)	0.924 (0.905, 1.000) (0.545, 1.000)	0.981 (0.915, 1.000) (0.878, 1.000)	0.898
aggregate_200_knn	0.821 (0.792, 1.000) (0.375, 1.000)	0.925 (0.769, 1.000) (0.737, 1.000)	0.904 (0.672, 1.000) (0.700, 1.000)	0.905 (0.538, 1.000) (0.932, 1.000)	0.898
aggregate_50_rf	0.812 (0.700, 1.000) (0.500, 1.000)	0.923 (0.682, 1.000) (0.842, 1.000)	0.915 (0.619, 1.000) (0.750, 1.000)	0.908 (0.545, 1.000) (0.950, 1.000)	0.898
logit_cv_300_rf	0.781 (0.625, 1.000) (0.500, 1.000)	0.899 (0.615, 1.000) (0.842, 1.000)	0.945 (0.651, 1.000) (1.000, 1.000)	0.917 (0.567, 1.000) (1.000, 1.000)	0.89
svm_rfe_300_knn	0.781 (0.625, 1.000) (0.500, 1.000)	0.899 (0.615, 1.000) (0.842, 1.000)	0.938 (0.700, 1.000) (1.000, 1.000)	0.9 (0.500, 1.000) (1.000, 1.000)	0.887
opt_rf_100_rf	0.781 (0.599, 1.000) (0.500, 1.000)	0.89 (0.539, 1.000) (0.842, 1.000)	0.949 (0.700, 1.000) (1.000, 1.000)	0.942 (0.681, 1.000) (1.000, 1.000)	0.886
logit_cv_200_rf	0.781 (0.625, 1.000) (0.500, 1.000)	0.899 (0.615, 1.000) (0.842, 1.000)	0.93 (0.670, 1.000) (0.750, 1.000)	0.934 (0.633, 1.000) (0.950, 1.000)	0.885
aggregate_10_xgb	0.875 (0.504, 0.950) (1.000, 1.000)	0.875 (0.444, 0.941) (1.000, 1.000)	0.906 (0.524, 1.000) (1.000, 1.000)	0.863 (0.449, 1.000) (1.000, 1.000)	0.884
opt_rf_100_xgb	0.79 (0.700, 1.000) (0.375, 1.000)	0.899 (0.682, 1.000) (0.737, 1.000)	0.923 (0.677, 1.000) (0.750, 1.000)	0.928 (0.587, 1.000) (0.950, 1.000)	0.884
aggregate_200_rf	0.79 (0.700, 1.000) (0.375, 1.000)	0.899 (0.682, 1.000) (0.737, 1.000)	0.923 (0.651, 1.000) (0.750, 1.000)	0.913 (0.563, 1.000) (0.950, 1.000)	0.884
adjp_100_rf	0.79 (0.700, 1.000) (0.375, 1.000)	0.899 (0.682, 1.000) (0.737, 1.000)	0.915 (0.625, 1.000) (0.750, 1.000)	0.908 (0.543, 1.000) (0.950, 1.000)	0.882
adjp_100_knn	0.884 (0.600, 1.000) (0.850, 1.000)	0.876 (0.500, 1.000) (0.824, 1.000)	0.887 (0.574, 1.000) (0.750, 1.000)	0.867 (0.420, 1.000) (0.950, 1.000)	0.881
opt_rf_50_xgb	0.781 (0.600, 1.000) (0.500, 1.000)	0.878 (0.500, 1.000) (0.842, 1.000)	0.945 (0.685, 1.000) (1.000, 1.000)	0.943 (0.629, 1.000) (1.000, 1.000)	0.879
aggregate_10_knn	0.781 (0.609, 1.000) (0.500, 1.000)	0.878 (0.500, 1.000) (0.842, 1.000)	0.945 (0.693, 1.000) (1.000, 1.000)	0.906 (0.500, 1.000) (1.000, 1.000)	0.879
aggregate_300_rf	0.781 (0.625, 1.000) (0.500, 1.000)	0.899 (0.615, 1.000) (0.842, 1.000)	0.907 (0.602, 1.000) (0.750, 1.000)	0.902 (0.532, 1.000) (0.950, 1.000)	0.878
adjp_300_knn	0.79 (0.679, 1.000) (0.375, 1.000)	0.892 (0.645, 1.000) (0.737, 1.000)	0.911 (0.667, 1.000) (0.729, 1.000)	0.902 (0.515, 1.000) (0.932, 1.000)	0.877
opt_rf_300_rf	0.781 (0.599, 1.000) (0.500, 1.000)	0.89 (0.539, 1.000) (0.842, 1.000)	0.915 (0.643, 1.000) (0.750, 1.000)	0.922 (0.573, 1.000) (0.950, 1.000)	0.876
svm_rfe_200_xgb	0.688 (0.700, 1.000) (0.500, 0.500)	0.903 (0.682, 1.000) (0.762, 0.960)	0.953 (0.670, 1.000) (1.000, 1.000)	0.938 (0.634, 1.000) (1.000, 1.000)	0.875
logit_cv_200_xgb	0.688 (0.700, 1.000) (0.500, 0.500)	0.903 (0.682, 1.000) (0.762, 0.960)	0.953 (0.711, 1.000) (1.000, 1.000)	0.948 (0.638, 1.000) (1.000, 1.000)	0.875
adjp_50_xgb	0.75 (0.583, 0.938) (0.500, 1.000)	0.878 (0.556, 0.957) (0.842, 1.000)	0.938 (0.756, 1.000) (0.750, 1.000)	0.957 (0.727, 1.000) (0.950, 1.000)	0.871
aggregate_100_rf	0.781 (0.599, 1.000) (0.500, 1.000)	0.89 (0.539, 1.000) (0.842, 1.000)	0.899 (0.602, 1.000) (0.750, 1.000)	0.914 (0.555, 1.000) (0.950, 1.000)	0.871
svm_rfe_200_rf	0.812 (0.700, 1.000) (0.500, 1.000)	0.923 (0.682, 1.000) (0.842, 1.000)	0.809 (0.651, 1.000) (0.250, 1.000)	0.887 (0.565, 1.000) (0.799, 1.000)	0.867
logit_cv_300_xgb	0.759 (0.625, 1.000) (0.375, 1.000)	0.876 (0.615, 1.000) (0.737, 1.000)	0.923 (0.677, 1.000) (0.750, 1.000)	0.928 (0.591, 1.000) (0.950, 1.000)	0.866
aggregate_300_xgb	0.688 (0.700, 1.000) (0.500, 0.500)	0.903 (0.682, 1.000) (0.762, 0.960)	0.915 (0.745, 1.000) (0.700, 1.000)	0.946 (0.657, 1.000) (0.932, 1.000)	0.864
svm_rfe_100_svm	0.781 (0.611, 1.000) (0.500, 1.000)	0.863 (0.364, 1.000) (0.842, 1.000)	0.916 (0.874, 1.000) (0.546, 1.000)	0.973 (0.864, 1.000) (0.897, 1.000)	0.863
logit_cv_300_knn	0.812 (0.700, 1.000) (0.500, 1.000)	0.923 (0.667, 1.000) (0.842, 1.000)	0.793 (0.661, 1.000) (0.375, 1.000)	0.845 (0.473, 1.000) (0.711, 1.000)	0.862
aggregate_50_xgb	0.688 (0.679, 1.000) (0.500, 0.500)	0.896 (0.645, 1.000) (0.762, 0.960)	0.923 (0.651, 1.000) (0.750, 1.000)	0.913 (0.563, 1.000) (0.950, 1.000)	0.862
adjp_300_xgb	0.759 (0.600, 1.000) (0.375, 1.000)	0.855 (0.480, 1.000) (0.737, 1.000)	0.93 (0.700, 1.000) (0.750, 1.000)	0.934 (0.595, 1.000) (0.950, 1.000)	0.858
svm_rfe_100_xgb	0.688 (0.700, 1.000) (0.500, 0.500)	0.903 (0.682, 1.000) (0.762, 0.960)	0.885 (0.670, 1.000) (0.636, 1.000)	0.927 (0.633, 1.000) (0.914, 1.000)	0.854
aggregate_100_knn	0.759 (0.602, 0.958) (0.375, 1.000)	0.855 (0.500, 0.952) (0.737, 1.000)	0.915 (0.630, 1.000) (0.750, 1.000)	0.894 (0.504, 1.000) (0.950, 1.000)	0.853
adjp_300_rf	0.75 (0.518, 0.944) (0.500, 1.000)	0.853 (0.400, 0.941) (0.842, 1.000)	0.922 (0.593, 1.000) (1.000, 1.000)	0.901 (0.523, 1.000) (1.000, 1.000)	0.853
opt_rf_50_rf	0.75 (0.555, 0.944) (0.500, 1.000)	0.835 (0.381, 0.941) (0.842, 1.000)	0.945 (0.685, 1.000) (1.000, 1.000)	0.943 (0.631, 1.000) (1.000, 1.000)	0.851
adjp_100_xgb	0.719 (0.520, 0.875) (0.500, 1.000)	0.859 (0.500, 0.947) (0.842, 1.000)	0.923 (0.683, 1.000) (0.750, 1.000)	0.938 (0.629, 1.000) (0.950, 1.000)	0.85
svm_rfe_200_knn	0.781 (0.625, 1.000) (0.500, 1.000)	0.899 (0.615, 1.000) (0.842, 1.000)	0.812 (0.700, 1.000) (0.500, 1.000)	0.858 (0.500, 1.000) (0.727, 1.000)	0.85
logit_cv_100_rf	0.688 (0.700, 1.000) (0.500, 0.500)	0.903 (0.682, 1.000) (0.762, 0.960)	0.863 (0.811, 1.000) (0.364, 1.000)	0.953 (0.797, 1.000) (0.833, 1.000)	0.848
svm_rfe_300_svm	0.75 (0.516, 0.938) (0.500, 1.000)	0.835 (0.333, 0.923) (0.842, 1.000)	0.923 (0.651, 1.000) (0.750, 1.000)	0.913 (0.563, 1.000) (0.950, 1.000)	0.844
adjp_50_knn	0.781 (0.600, 1.000) (0.500, 1.000)	0.878 (0.500, 1.000) (0.842, 1.000)	0.82 (0.639, 1.000) (0.500, 1.000)	0.863 (0.515, 1.000) (0.727, 1.000)	0.841
opt_rf_300_xgb	0.75 (0.518, 0.944) (0.500, 1.000)	0.853 (0.400, 0.941) (0.842, 1.000)	0.862 (0.714, 1.000) (0.420, 1.000)	0.937 (0.712, 1.000) (0.854, 1.000)	0.835
logit_cv_50_rf	0.688 (0.675, 1.000) (0.500, 0.500)	0.896 (0.640, 1.000) (0.762, 0.960)	0.832 (0.764, 1.000) (0.273, 1.000)	0.936 (0.701, 1.000) (0.792, 1.000)	0.835
opt_rf_200_knn	0.821 (0.456, 0.874) (0.850, 1.000)	0.784 (0.200, 0.857) (0.824, 1.000)	0.895 (0.552, 1.000) (0.875, 1.000)	0.864 (0.396, 1.000) (0.950, 1.000)	0.825
svm_rfe_100_rf	0.656 (0.625, 1.000) (0.500, 0.500)	0.879 (0.615, 1.000) (0.762, 0.960)	0.839 (0.571, 1.000) (0.419, 1.000)	0.863 (0.474, 1.000) (0.870, 1.000)	0.823
adjp_50_svm	0.625 (0.571, 0.929) (0.500, 0.500)	0.858 (0.556, 0.957) (0.762, 0.960)	0.892 (0.635, 1.000) (0.636, 1.000)	0.918 (0.592, 1.000) (0.929, 1.000)	0.822
logit_cv_100_xgb	0.688 (0.700, 1.000) (0.500, 0.500)	0.903 (0.682, 1.000) (0.762, 0.960)	0.771 (0.700, 1.000) (0.091, 1.000)	0.891 (0.593, 1.000) (0.728, 1.000)	0.82
aggregate_25_xgb	0.625 (0.571, 0.929) (0.500, 0.500)	0.858 (0.556, 0.960) (0.762, 0.960)	0.877 (0.651, 1.000) (0.636, 1.000)	0.906 (0.567, 1.000) (0.914, 1.000)	0.817
aggregate_25_rf	0.594 (0.520, 0.875) (0.500, 0.500)	0.839 (0.500, 0.947) (0.762, 0.960)	0.923 (0.651, 1.000) (0.750, 1.000)	0.913 (0.567, 1.000) (0.950, 1.000)	0.815
svm_rfe_300_xgb	0.625 (0.555, 0.944) (0.500, 0.500)	0.815 (0.381, 0.941) (0.762, 0.960)	0.938 (0.745, 1.000) (0.750, 1.000)	0.95 (0.662, 1.000) (0.950, 1.000)	0.814
svm_rfe_100_knn	0.759 (0.625, 1.000) (0.375, 1.000)	0.876 (0.615, 1.000) (0.737, 1.000)	0.746 (0.500, 1.000) (0.375, 1.000)	0.796 (0.394, 1.000) (0.711, 1.000)	0.813
adjp_200_svm	0.75 (0.500, 0.500) (1.000, 1.000)	0.833 (0.400, 0.857) (1.000, 1.000)	0.789 (0.228, 0.844) (1.000, 1.000)	0.858 (0.391, 0.921) (1.000, 1.000)	0.803
logit_cv_100_knn	0.656 (0.591, 1.000) (0.500, 0.500)	0.87 (0.545, 1.000) (0.762, 0.960)	0.778 (0.643, 1.000) (0.375, 1.000)	0.853 (0.486, 1.000) (0.698, 1.000)	0.8
aggregate_300_svm	0.625 (0.500, 0.500) (0.500, 1.000)	0.812 (0.400, 0.857) (0.842, 1.000)	0.891 (0.561, 1.000) (0.750, 1.000)	0.924 (0.590, 1.000) (0.950, 1.000)	0.798
logit_cv_50_knn	0.665 (0.675, 1.000) (0.350, 0.500)	0.872 (0.640, 1.000) (0.700, 0.960)	0.74 (0.611, 1.000) (0.318, 0.958)	0.838 (0.449, 1.000) (0.671, 0.994)	0.791
svm_rfe_200_svm	0.688 (0.437, 0.833) (0.500, 1.000)	0.728 (0.000, 0.800) (0.842, 1.000)	0.93 (0.691, 1.000) (0.750, 1.000)	0.934 (0.620, 1.000) (0.950, 1.000)	0.781
svm_rfe_50_knn	0.665 (0.700, 1.000) (0.350, 0.500)	0.879 (0.667, 1.000) (0.700, 0.960)	0.688 (0.760, 1.000) (0.350, 0.500)	0.85 (0.583, 1.000) (0.615, 0.923)	0.779
svm_rfe_50_rf	0.656 (0.643, 1.000) (0.500, 0.500)	0.879 (0.588, 1.000) (0.762, 0.960)	0.673 (0.625, 1.000) (0.182, 0.750)	0.864 (0.521, 1.000) (0.698, 0.971)	0.773
aggregate_50_knn	0.696 (0.471, 0.880) (0.375, 1.000)	0.762 (0.200, 0.875) (0.737, 1.000)	0.817 (0.469, 0.924) (0.729, 1.000)	0.822 (0.337, 0.926) (0.932, 1.000)	0.766
opt_rf_50_svm	0.594 (0.500, 0.850) (0.500, 0.500)	0.839 (0.500, 0.923) (0.762, 0.960)	0.74 (0.585, 1.000) (0.102, 1.000)	0.857 (0.509, 1.000) (0.732, 1.000)	0.76
opt_rf_100_knn	0.759 (0.383, 0.752) (0.850, 1.000)	0.658 (0.000, 0.667) (0.824, 1.000)	0.887 (0.546, 1.000) (0.875, 1.000)	0.855 (0.426, 1.000) (0.950, 1.000)	0.747
logit_cv_200_knn	0.665 (0.500, 0.793) (0.375, 1.000)	0.655 (0.000, 0.739) (0.737, 1.000)	0.876 (0.583, 0.954) (0.750, 1.000)	0.871 (0.470, 0.948) (0.950, 1.000)	0.723
adjp_300_svm	0.5 (0.500, 0.500) (0.500, 0.500)	0.792 (0.400, 0.857) (0.762, 0.960)	0.752 (0.298, 0.891) (0.545, 1.000)	0.873 (0.457, 0.949) (0.880, 1.000)	0.721
opt_rf_50_knn	0.688 (0.431, 0.818) (0.500, 1.000)	0.728 (0.000, 0.778) (0.842, 1.000)	0.719 (0.424, 0.900) (0.500, 1.000)	0.777 (0.354, 0.921) (0.727, 1.000)	0.717
aggregate_50_svm	0.602 (0.500, 0.500) (0.375, 1.000)	0.788 (0.400, 0.857) (0.737, 1.000)	0.657 (0.078, 0.653) (0.750, 1.000)	0.736 (0.244, 0.790) (0.950, 1.000)	0.711
logit_cv_300_svm	0.656 (0.500, 0.700) (0.500, 1.000)	0.589 (0.000, 0.571) (0.842, 1.000)	0.938 (0.739, 1.000) (0.750, 1.000)	0.95 (0.676, 1.000) (0.950, 1.000)	0.707
opt_rf_300_svm	0.5 (0.500, 0.500) (0.500, 0.500)	0.792 (0.400, 0.857) (0.762, 0.960)	0.682 (0.169, 0.794) (0.500, 1.000)	0.813 (0.313, 0.873) (0.887, 1.000)	0.7
svm_rfe_50_xgb	0.574 (0.700, 1.000) (0.111, 0.417)	0.76 (0.682, 1.000) (0.267, 0.818)	0.665 (0.585, 1.000) (0.167, 0.800)	0.83 (0.487, 1.000) (0.691, 0.979)	0.694
svm_rfe_50_svm	0.54 (0.366, 0.864) (0.350, 0.500)	0.747 (0.250, 0.850) (0.700, 0.960)	0.709 (0.483, 0.969) (0.182, 1.000)	0.865 (0.528, 0.976) (0.733, 1.000)	0.694
aggregate_200_svm	0.634 (0.500, 0.700) (0.375, 1.000)	0.566 (0.000, 0.571) (0.737, 1.000)	0.923 (0.651, 1.000) (0.750, 1.000)	0.913 (0.563, 1.000) (0.950, 1.000)	0.686
logit_cv_200_svm	0.625 (0.500, 0.500) (0.500, 1.000)	0.478 (0.000, 0.000) (0.842, 1.000)	0.954 (0.810, 1.000) (0.750, 1.000)	0.973 (0.795, 1.000) (0.950, 1.000)	0.65
adjp_100_svm	0.625 (0.500, 0.500) (0.500, 1.000)	0.478 (0.000, 0.000) (0.842, 1.000)	0.946 (0.782, 1.000) (0.750, 1.000)	0.962 (0.732, 1.000) (0.950, 1.000)	0.648
aggregate_100_svm	0.625 (0.500, 0.500) (0.500, 1.000)	0.478 (0.000, 0.000) (0.842, 1.000)	0.938 (0.739, 1.000) (0.750, 1.000)	0.95 (0.672, 1.000) (0.950, 1.000)	0.646
opt_rf_300_knn	0.634 (0.500, 0.700) (0.375, 1.000)	0.566 (0.000, 0.571) (0.737, 1.000)	0.762 (0.389, 0.773) (0.750, 1.000)	0.788 (0.302, 0.812) (0.950, 1.000)	0.638
adjp_200_knn	0.727 (0.500, 0.500) (0.850, 1.000)	0.476 (0.000, 0.000) (0.824, 1.000)	0.837 (0.488, 0.951) (0.729, 1.000)	0.826 (0.369, 0.937) (0.932, 1.000)	0.635
opt_rf_200_svm	0.5 (0.500, 0.500) (0.500, 0.500)	0.792 (0.400, 0.857) (0.762, 0.960)	0.461 (0.127, 0.706) (0.202, 0.800)	0.738 (0.255, 0.821) (0.743, 0.971)	0.634
aggregate_25_svm	0.5 (0.500, 0.500) (0.500, 0.500)	0.458 (0.000, 0.000) (0.762, 0.960)	0.938 (0.677, 1.000) (1.000, 1.000)	0.942 (0.627, 1.000) (1.000, 1.000)	0.61
logit_cv_50_svm	0.602 (0.500, 0.500) (0.375, 1.000)	0.455 (0.000, 0.000) (0.737, 1.000)	0.802 (0.756, 1.000) (0.183, 1.000)	0.929 (0.731, 1.000) (0.750, 1.000)	0.588
aggregate_25_knn	0.602 (0.500, 0.500) (0.375, 1.000)	0.455 (0.000, 0.000) (0.737, 1.000)	0.79 (0.424, 0.825) (0.750, 1.000)	0.793 (0.312, 0.853) (0.950, 1.000)	0.585
logit_cv_100_svm	0.5 (0.500, 0.500) (0.500, 0.500)	0.458 (0.000, 0.000) (0.762, 0.960)	0.84 (0.810, 1.000) (0.273, 1.000)	0.947 (0.795, 1.000) (0.794, 1.000)	0.581
