# Supplementary material for: Machine learning-based determination of sex-related bladder cancer biomarkers
Source: Front Bioinform. 2026 Apr 29;6:1794098. doi: 10.3389/fbinf.2026.1794098 (PMC13168082; doi:10.3389/fbinf.2026.1794098)
Supplement: Supplementary file 6 [file DataSheet8.csv]

name	Accuracy	F1 Score	AUROC	PR-AUC	Composite Score
opt_rf_100_svm	0.79 (0.714, 1.000) (0.375, 1.000)	0.899 (0.667, 1.000) (0.737, 1.000)	0.939 (0.856, 1.000) (0.700, 1.000)	0.981 (0.881, 1.000) (0.932, 1.000)	0.889
opt_rf_50_rf	0.875 (0.524, 0.944) (1.000, 1.000)	0.857 (0.308, 0.937) (1.000, 1.000)	0.934 (0.635, 1.000) (1.000, 1.000)	0.946 (0.658, 1.000) (1.000, 1.000)	0.884
adjp_300_knn	0.781 (0.625, 1.000) (0.500, 1.000)	0.899 (0.615, 1.000) (0.842, 1.000)	0.906 (0.625, 1.000) (1.000, 1.000)	0.864 (0.444, 1.000) (1.000, 1.000)	0.878
aggregate_10_rf	0.75 (0.571, 0.929) (0.500, 1.000)	0.878 (0.571, 0.952) (0.857, 1.000)	0.914 (0.563, 1.000) (1.000, 1.000)	0.863 (0.460, 1.000) (1.000, 1.000)	0.863
opt_rf_300_xgb	0.83 (0.571, 0.929) (0.773, 1.000)	0.85 (0.556, 0.957) (0.706, 1.000)	0.906 (0.524, 1.000) (1.000, 1.000)	0.863 (0.438, 1.000) (1.000, 1.000)	0.863
svm_rfe_100_svm	0.781 (0.625, 1.000) (0.500, 1.000)	0.899 (0.615, 1.000) (0.842, 1.000)	0.847 (0.622, 1.000) (0.417, 1.000)	0.894 (0.551, 1.000) (0.876, 1.000)	0.86
logit_cv_50_knn	0.781 (0.625, 1.000) (0.500, 1.000)	0.899 (0.615, 1.000) (0.842, 1.000)	0.844 (0.792, 1.000) (0.500, 1.000)	0.903 (0.625, 1.000) (0.727, 1.000)	0.859
svm_rfe_50_svm	0.79 (0.700, 1.000) (0.375, 1.000)	0.899 (0.682, 1.000) (0.737, 1.000)	0.839 (0.606, 1.000) (0.417, 1.000)	0.902 (0.591, 1.000) (0.876, 1.000)	0.859
svm_rfe_300_xgb	0.719 (0.500, 0.850) (0.500, 1.000)	0.859 (0.513, 0.917) (0.842, 1.000)	0.945 (0.658, 1.000) (1.000, 1.000)	0.932 (0.624, 1.000) (1.000, 1.000)	0.857
logit_cv_50_xgb	0.75 (0.571, 0.929) (0.500, 1.000)	0.878 (0.571, 0.952) (0.842, 1.000)	0.892 (0.585, 1.000) (0.667, 1.000)	0.878 (0.483, 1.000) (0.927, 1.000)	0.857
logit_cv_100_knn	0.688 (0.700, 1.000) (0.500, 0.500)	0.903 (0.667, 1.000) (0.762, 0.960)	0.892 (0.700, 1.000) (0.639, 1.000)	0.892 (0.500, 1.000) (0.912, 1.000)	0.857
aggregate_300_knn	0.656 (0.625, 1.000) (0.500, 0.500)	0.879 (0.615, 1.000) (0.762, 0.960)	0.938 (0.700, 1.000) (1.000, 1.000)	0.9 (0.500, 1.000) (1.000, 1.000)	0.852
opt_rf_100_knn	0.656 (0.643, 1.000) (0.500, 0.500)	0.879 (0.615, 1.000) (0.762, 0.960)	0.938 (0.714, 1.000) (1.000, 1.000)	0.9 (0.500, 1.000) (1.000, 1.000)	0.852
opt_rf_300_knn	0.781 (0.625, 1.000) (0.500, 1.000)	0.899 (0.615, 1.000) (0.842, 1.000)	0.801 (0.700, 1.000) (0.390, 1.000)	0.855 (0.500, 1.000) (0.703, 1.000)	0.846
logit_cv_100_svm	0.781 (0.625, 1.000) (0.500, 1.000)	0.899 (0.615, 1.000) (0.842, 1.000)	0.778 (0.622, 1.000) (0.167, 1.000)	0.874 (0.547, 1.000) (0.747, 1.000)	0.839
opt_rf_200_xgb	0.767 (0.500, 0.786) (0.773, 1.000)	0.814 (0.471, 0.893) (0.706, 1.000)	0.922 (0.569, 1.000) (1.000, 1.000)	0.903 (0.511, 1.000) (1.000, 1.000)	0.837
logit_cv_100_xgb	0.625 (0.571, 0.929) (0.500, 0.500)	0.858 (0.571, 0.952) (0.762, 0.960)	0.938 (0.630, 1.000) (1.000, 1.000)	0.911 (0.527, 1.000) (1.000, 1.000)	0.835
aggregate_100_svm	0.781 (0.625, 1.000) (0.500, 1.000)	0.899 (0.615, 1.000) (0.842, 1.000)	0.763 (0.581, 1.000) (0.167, 1.000)	0.861 (0.498, 1.000) (0.746, 1.000)	0.835
aggregate_50_svm	0.727 (0.528, 0.938) (0.375, 1.000)	0.843 (0.533, 0.947) (0.737, 1.000)	0.892 (0.650, 1.000) (0.667, 1.000)	0.92 (0.566, 1.000) (0.927, 1.000)	0.835
logit_cv_300_knn	0.625 (0.571, 0.929) (0.500, 0.500)	0.858 (0.556, 0.960) (0.762, 0.960)	0.915 (0.700, 1.000) (0.779, 1.000)	0.896 (0.500, 1.000) (0.966, 1.000)	0.829
logit_cv_300_xgb	0.688 (0.500, 0.786) (0.500, 1.000)	0.842 (0.471, 0.898) (0.842, 1.000)	0.9 (0.651, 1.000) (0.667, 1.000)	0.909 (0.556, 1.000) (0.929, 1.000)	0.828
opt_rf_50_svm	0.807 (0.500, 0.944) (0.709, 1.000)	0.796 (0.414, 0.933) (0.590, 1.000)	0.892 (0.650, 1.000) (0.700, 1.000)	0.919 (0.566, 1.000) (0.932, 1.000)	0.827
aggregate_200_svm	0.781 (0.625, 1.000) (0.500, 1.000)	0.899 (0.615, 1.000) (0.842, 1.000)	0.733 (0.630, 1.000) (0.000, 1.000)	0.854 (0.533, 1.000) (0.663, 1.000)	0.826
adjp_200_knn	0.75 (0.571, 0.929) (0.500, 1.000)	0.878 (0.556, 0.960) (0.842, 1.000)	0.77 (0.625, 1.000) (0.390, 1.000)	0.819 (0.444, 1.000) (0.703, 1.000)	0.82
aggregate_300_xgb	0.784 (0.536, 0.929) (0.667, 0.955)	0.778 (0.500, 0.947) (0.500, 0.952)	0.906 (0.538, 1.000) (1.000, 1.000)	0.911 (0.529, 1.000) (1.000, 1.000)	0.818
svm_rfe_50_knn	0.656 (0.625, 1.000) (0.500, 0.500)	0.879 (0.588, 1.000) (0.762, 0.960)	0.821 (0.752, 1.000) (0.375, 1.000)	0.883 (0.600, 1.000) (0.711, 1.000)	0.817
aggregate_10_xgb	0.625 (0.571, 0.929) (0.500, 0.500)	0.858 (0.571, 0.952) (0.762, 0.960)	0.876 (0.569, 1.000) (0.702, 1.000)	0.868 (0.471, 1.000) (0.929, 1.000)	0.817
adjp_50_rf	0.688 (0.700, 1.000) (0.500, 0.500)	0.903 (0.682, 1.000) (0.762, 0.960)	0.756 (0.643, 1.000) (0.100, 1.000)	0.896 (0.655, 1.000) (0.701, 1.000)	0.816
logit_cv_200_knn	0.656 (0.625, 1.000) (0.500, 0.500)	0.879 (0.615, 1.000) (0.762, 0.960)	0.812 (0.700, 1.000) (0.500, 1.000)	0.858 (0.500, 1.000) (0.727, 1.000)	0.815
svm_rfe_200_knn	0.656 (0.625, 1.000) (0.500, 0.500)	0.879 (0.615, 1.000) (0.762, 0.960)	0.812 (0.700, 1.000) (0.500, 1.000)	0.858 (0.500, 1.000) (0.727, 1.000)	0.815
adjp_100_knn	0.75 (0.571, 0.929) (0.500, 1.000)	0.878 (0.556, 0.960) (0.842, 1.000)	0.75 (0.571, 0.929) (0.500, 1.000)	0.792 (0.385, 0.923) (0.727, 1.000)	0.814
svm_rfe_300_knn	0.656 (0.625, 1.000) (0.500, 0.500)	0.879 (0.615, 1.000) (0.762, 0.960)	0.801 (0.700, 1.000) (0.375, 1.000)	0.855 (0.500, 1.000) (0.711, 1.000)	0.811
svm_rfe_200_xgb	0.673 (0.500, 0.850) (0.333, 0.997)	0.81 (0.513, 0.917) (0.632, 0.997)	0.9 (0.673, 1.000) (0.667, 1.000)	0.934 (0.656, 1.000) (0.927, 1.000)	0.809
aggregate_200_knn	0.562 (0.500, 0.800) (0.500, 0.500)	0.822 (0.444, 0.905) (0.762, 0.960)	0.946 (0.792, 1.000) (0.779, 1.000)	0.941 (0.625, 1.000) (0.966, 1.000)	0.807
adjp_100_svm	0.75 (0.571, 0.929) (0.500, 1.000)	0.878 (0.556, 0.957) (0.842, 1.000)	0.702 (0.559, 1.000) (0.000, 1.000)	0.837 (0.490, 1.000) (0.666, 1.000)	0.8
logit_cv_200_xgb	0.594 (0.500, 0.850) (0.500, 0.500)	0.839 (0.513, 0.917) (0.762, 0.960)	0.869 (0.630, 1.000) (0.634, 1.000)	0.9 (0.538, 1.000) (0.906, 1.000)	0.799
opt_rf_200_knn	0.625 (0.571, 0.929) (0.500, 0.500)	0.858 (0.544, 0.957) (0.762, 0.960)	0.812 (0.700, 1.000) (0.500, 1.000)	0.858 (0.500, 1.000) (0.727, 1.000)	0.798
opt_rf_50_xgb	0.753 (0.500, 0.870) (0.667, 0.955)	0.77 (0.471, 0.923) (0.500, 0.952)	0.876 (0.595, 1.000) (0.727, 1.000)	0.916 (0.575, 1.000) (0.932, 1.000)	0.798
aggregate_25_svm	0.75 (0.571, 0.929) (0.500, 1.000)	0.878 (0.556, 0.960) (0.842, 1.000)	0.694 (0.524, 1.000) (0.083, 1.000)	0.803 (0.450, 1.000) (0.672, 1.000)	0.797
opt_rf_50_knn	0.719 (0.550, 0.867) (0.500, 1.000)	0.859 (0.500, 0.923) (0.842, 1.000)	0.743 (0.529, 0.952) (0.390, 1.000)	0.8 (0.371, 0.964) (0.703, 1.000)	0.796
adjp_200_rf	0.719 (0.477, 0.880) (0.500, 1.000)	0.847 (0.429, 0.917) (0.842, 1.000)	0.761 (0.455, 0.952) (0.333, 1.000)	0.869 (0.493, 0.967) (0.827, 1.000)	0.796
adjp_200_xgb	0.625 (0.504, 0.950) (0.500, 0.500)	0.833 (0.444, 0.941) (0.762, 0.960)	0.847 (0.667, 1.000) (0.545, 1.000)	0.922 (0.601, 1.000) (0.871, 1.000)	0.796
svm_rfe_300_svm	0.656 (0.500, 0.700) (0.500, 1.000)	0.826 (0.421, 0.880) (0.842, 1.000)	0.839 (0.723, 1.000) (0.333, 1.000)	0.941 (0.733, 1.000) (0.833, 1.000)	0.796
opt_rf_100_xgb	0.753 (0.458, 0.875) (0.667, 0.955)	0.757 (0.471, 0.909) (0.500, 0.952)	0.883 (0.467, 0.983) (1.000, 1.000)	0.848 (0.417, 0.992) (1.000, 1.000)	0.794
aggregate_300_svm	0.719 (0.522, 0.867) (0.500, 1.000)	0.859 (0.500, 0.926) (0.842, 1.000)	0.732 (0.600, 1.000) (0.084, 1.000)	0.861 (0.531, 1.000) (0.701, 1.000)	0.793
logit_cv_100_rf	0.656 (0.625, 1.000) (0.500, 0.500)	0.879 (0.615, 1.000) (0.762, 0.960)	0.74 (0.606, 1.000) (0.250, 0.994)	0.884 (0.553, 1.000) (0.766, 1.000)	0.793
svm_rfe_200_rf	0.719 (0.467, 0.875) (0.500, 1.000)	0.847 (0.462, 0.905) (0.842, 1.000)	0.752 (0.631, 1.000) (0.083, 1.000)	0.895 (0.633, 1.000) (0.695, 1.000)	0.793
aggregate_10_knn	0.705 (0.571, 0.929) (0.319, 1.000)	0.829 (0.544, 0.957) (0.667, 1.000)	0.778 (0.700, 1.000) (0.292, 1.000)	0.847 (0.500, 1.000) (0.670, 1.000)	0.789
logit_cv_300_svm	0.719 (0.522, 0.867) (0.500, 1.000)	0.859 (0.500, 0.926) (0.842, 1.000)	0.71 (0.569, 1.000) (0.000, 1.000)	0.857 (0.550, 1.000) (0.678, 1.000)	0.786
svm_rfe_100_knn	0.594 (0.500, 0.875) (0.500, 0.500)	0.839 (0.485, 0.923) (0.762, 0.960)	0.821 (0.792, 1.000) (0.390, 1.000)	0.896 (0.625, 1.000) (0.693, 1.000)	0.785
aggregate_100_knn	0.625 (0.571, 0.929) (0.500, 0.500)	0.858 (0.544, 0.957) (0.762, 0.960)	0.77 (0.625, 1.000) (0.390, 1.000)	0.819 (0.444, 1.000) (0.703, 1.000)	0.785
aggregate_200_xgb	0.722 (0.424, 0.850) (0.667, 0.955)	0.739 (0.400, 0.898) (0.500, 0.952)	0.898 (0.539, 1.000) (1.000, 1.000)	0.905 (0.499, 1.000) (1.000, 1.000)	0.783
adjp_200_svm	0.719 (0.520, 0.875) (0.500, 1.000)	0.859 (0.500, 0.947) (0.842, 1.000)	0.694 (0.548, 1.000) (0.000, 1.000)	0.825 (0.468, 1.000) (0.675, 1.000)	0.782
logit_cv_200_svm	0.719 (0.522, 0.867) (0.500, 1.000)	0.859 (0.500, 0.926) (0.842, 1.000)	0.679 (0.545, 1.000) (0.000, 1.000)	0.84 (0.580, 1.000) (0.597, 1.000)	0.777
svm_rfe_200_svm	0.656 (0.500, 0.700) (0.500, 1.000)	0.826 (0.421, 0.880) (0.842, 1.000)	0.749 (0.707, 1.000) (0.006, 1.000)	0.902 (0.722, 1.000) (0.668, 1.000)	0.769
adjp_300_svm	0.688 (0.500, 0.800) (0.500, 1.000)	0.842 (0.444, 0.905) (0.842, 1.000)	0.694 (0.528, 1.000) (0.000, 1.000)	0.845 (0.507, 1.000) (0.678, 1.000)	0.767
adjp_50_knn	0.625 (0.571, 0.929) (0.500, 0.500)	0.858 (0.544, 0.957) (0.762, 0.960)	0.701 (0.583, 1.000) (0.136, 1.000)	0.784 (0.405, 1.000) (0.622, 1.000)	0.765
logit_cv_50_svm	0.719 (0.461, 0.909) (0.500, 1.000)	0.831 (0.414, 0.900) (0.842, 1.000)	0.678 (0.464, 0.952) (0.083, 1.000)	0.854 (0.570, 0.974) (0.733, 1.000)	0.763
aggregate_50_knn	0.562 (0.500, 0.786) (0.500, 0.500)	0.822 (0.471, 0.898) (0.762, 0.960)	0.793 (0.667, 1.000) (0.375, 1.000)	0.845 (0.478, 1.000) (0.711, 1.000)	0.761
svm_rfe_100_xgb	0.696 (0.427, 0.900) (0.375, 1.000)	0.788 (0.333, 0.895) (0.737, 1.000)	0.755 (0.583, 1.000) (0.250, 1.000)	0.888 (0.572, 1.000) (0.782, 1.000)	0.76
aggregate_300_rf	0.688 (0.356, 0.842) (0.500, 1.000)	0.791 (0.222, 0.842) (0.842, 1.000)	0.746 (0.412, 0.947) (0.333, 1.000)	0.86 (0.478, 0.958) (0.832, 1.000)	0.757
opt_rf_100_rf	0.696 (0.445, 0.900) (0.375, 1.000)	0.788 (0.267, 0.900) (0.737, 1.000)	0.737 (0.289, 0.917) (0.545, 1.000)	0.803 (0.344, 0.954) (0.891, 1.000)	0.754
opt_rf_300_svm	0.656 (0.500, 0.700) (0.500, 1.000)	0.826 (0.421, 0.880) (0.842, 1.000)	0.687 (0.577, 1.000) (0.000, 1.000)	0.818 (0.481, 1.000) (0.589, 1.000)	0.75
svm_rfe_50_xgb	0.673 (0.467, 0.889) (0.333, 0.958)	0.736 (0.222, 0.867) (0.700, 0.957)	0.825 (0.748, 1.000) (0.250, 1.000)	0.931 (0.696, 1.000) (0.794, 1.000)	0.75
opt_rf_300_rf	0.696 (0.198, 0.659) (0.864, 1.000)	0.739 (0.143, 0.762) (0.842, 1.000)	0.798 (0.310, 0.921) (0.779, 1.000)	0.861 (0.388, 0.955) (0.966, 1.000)	0.748
logit_cv_50_rf	0.722 (0.382, 0.833) (0.682, 0.955)	0.722 (0.333, 0.857) (0.533, 0.952)	0.79 (0.356, 0.930) (0.667, 1.000)	0.801 (0.353, 0.960) (0.932, 1.000)	0.743
aggregate_10_svm	0.571 (0.500, 0.875) (0.350, 0.500)	0.816 (0.533, 0.923) (0.700, 0.960)	0.695 (0.583, 1.000) (0.000, 1.000)	0.84 (0.530, 1.000) (0.665, 1.000)	0.73
adjp_50_svm	0.625 (0.571, 0.929) (0.500, 0.500)	0.858 (0.556, 0.957) (0.762, 0.960)	0.579 (0.400, 0.950) (0.083, 0.895)	0.777 (0.387, 0.960) (0.666, 0.987)	0.728
adjp_50_xgb	0.688 (0.500, 0.782) (0.500, 1.000)	0.678 (0.000, 0.721) (0.842, 1.000)	0.816 (0.618, 1.000) (0.336, 1.000)	0.904 (0.585, 1.000) (0.830, 1.000)	0.721
opt_rf_200_svm	0.54 (0.500, 0.800) (0.364, 0.500)	0.798 (0.444, 0.905) (0.700, 0.960)	0.696 (0.792, 1.000) (0.000, 1.000)	0.875 (0.785, 1.000) (0.568, 1.000)	0.716
aggregate_50_xgb	0.494 (0.500, 0.786) (0.209, 0.500)	0.745 (0.471, 0.898) (0.471, 0.917)	0.801 (0.585, 1.000) (0.419, 1.000)	0.863 (0.486, 1.000) (0.835, 1.000)	0.711
aggregate_25_knn	0.531 (0.379, 0.752) (0.500, 0.500)	0.792 (0.410, 0.857) (0.762, 0.960)	0.67 (0.463, 0.917) (0.168, 1.000)	0.763 (0.366, 0.917) (0.639, 1.000)	0.703
opt_rf_200_rf	0.628 (0.198, 0.659) (0.667, 0.955)	0.652 (0.143, 0.762) (0.500, 0.952)	0.832 (0.333, 0.937) (1.000, 1.000)	0.88 (0.434, 0.956) (1.000, 1.000)	0.701
adjp_100_rf	0.562 (0.398, 0.873) (0.500, 0.500)	0.771 (0.286, 0.857) (0.762, 0.960)	0.662 (0.381, 0.930) (0.167, 1.000)	0.823 (0.427, 0.954) (0.741, 1.000)	0.696
adjp_300_xgb	0.571 (0.471, 0.880) (0.364, 0.500)	0.742 (0.200, 0.875) (0.700, 0.960)	0.702 (0.629, 1.000) (0.000, 1.000)	0.87 (0.590, 1.000) (0.655, 1.000)	0.696
svm_rfe_300_rf	0.548 (0.467, 0.875) (0.292, 0.500)	0.778 (0.462, 0.905) (0.632, 0.917)	0.653 (0.660, 1.000) (0.000, 0.864)	0.854 (0.656, 1.000) (0.575, 0.980)	0.694
aggregate_100_xgb	0.645 (0.350, 0.750) (0.584, 0.875)	0.646 (0.375, 0.870) (0.287, 0.857)	0.8 (0.522, 0.993) (0.545, 1.000)	0.872 (0.456, 0.998) (0.892, 1.000)	0.692
adjp_300_rf	0.656 (0.312, 0.817) (0.500, 1.000)	0.772 (0.222, 0.842) (0.842, 1.000)	0.554 (0.241, 0.850) (0.000, 1.000)	0.757 (0.300, 0.889) (0.617, 1.000)	0.684
aggregate_100_rf	0.651 (0.198, 0.659) (0.727, 1.000)	0.684 (0.143, 0.762) (0.625, 1.000)	0.683 (0.244, 0.874) (0.545, 1.000)	0.843 (0.397, 0.925) (0.855, 1.000)	0.677
aggregate_50_rf	0.517 (0.500, 0.800) (0.292, 0.500)	0.773 (0.453, 0.889) (0.632, 0.917)	0.622 (0.246, 0.870) (0.333, 1.000)	0.766 (0.320, 0.883) (0.792, 1.000)	0.676
svm_rfe_100_rf	0.651 (0.500, 0.857) (0.250, 0.955)	0.673 (0.000, 0.833) (0.535, 0.952)	0.683 (0.573, 1.000) (0.182, 0.909)	0.868 (0.561, 1.000) (0.731, 0.987)	0.671
aggregate_200_rf	0.469 (0.198, 0.659) (0.500, 0.500)	0.721 (0.143, 0.762) (0.762, 0.960)	0.696 (0.333, 0.945) (0.250, 1.000)	0.851 (0.401, 0.957) (0.802, 1.000)	0.663
logit_cv_300_rf	0.531 (0.500, 0.700) (0.500, 0.500)	0.806 (0.421, 0.870) (0.762, 0.960)	0.439 (0.398, 0.937) (0.000, 0.364)	0.768 (0.460, 0.960) (0.550, 0.920)	0.641
adjp_100_xgb	0.531 (0.375, 0.729) (0.500, 0.500)	0.64 (0.000, 0.667) (0.762, 0.960)	0.702 (0.528, 1.000) (0.167, 1.000)	0.845 (0.470, 1.000) (0.732, 1.000)	0.637
logit_cv_200_rf	0.463 (0.360, 0.756) (0.222, 0.500)	0.714 (0.375, 0.852) (0.477, 0.917)	0.525 (0.312, 0.902) (0.000, 0.909)	0.791 (0.430, 0.927) (0.618, 0.987)	0.607
aggregate_25_rf	0.455 (0.296, 0.714) (0.279, 0.500)	0.709 (0.267, 0.818) (0.632, 0.960)	0.355 (0.159, 0.745) (0.000, 0.542)	0.694 (0.290, 0.837) (0.627, 0.952)	0.552
aggregate_25_xgb	0.423 (0.225, 0.713) (0.279, 0.500)	0.563 (0.000, 0.667) (0.632, 0.960)	0.449 (0.331, 0.906) (0.000, 0.542)	0.76 (0.373, 0.921) (0.618, 0.951)	0.501
svm_rfe_50_rf	0.287 (0.250, 0.617) (0.042, 0.273)	0.278 (0.000, 0.471) (0.143, 0.632)	0.449 (0.302, 0.913) (0.083, 0.545)	0.711 (0.343, 0.952) (0.613, 0.952)	0.331
