# Supplementary material for: Machine learning-based determination of sex-related bladder cancer biomarkers
Source: Front Bioinform. 2026 Apr 29;6:1794098. doi: 10.3389/fbinf.2026.1794098 (PMC13168082; doi:10.3389/fbinf.2026.1794098)
Supplement: Supplementary file 7 [file DataSheet9.csv]

name	Accuracy	F1 Score	AUROC	PR-AUC	Composite Score
aggregate_25_svm	0.689 (0.494, 0.862) (0.527, 0.858)	0.853 (0.650, 0.907) (0.835, 0.959)	0.734 (0.502, 0.909) (0.555, 0.913)	0.912 (0.783, 0.982) (0.839, 0.983)	0.784
logit_cv_50_xgb	0.732 (0.621, 0.922) (0.521, 0.841)	0.825 (0.650, 0.917) (0.742, 0.913)	0.732 (0.572, 0.931) (0.519, 0.870)	0.916 (0.830, 0.987) (0.804, 0.981)	0.778
svm_rfe_100_knn	0.61 (0.468, 0.833) (0.470, 0.697)	0.883 (0.758, 0.952) (0.813, 0.951)	0.713 (0.656, 0.946) (0.401, 0.789)	0.897 (0.855, 0.988) (0.721, 0.958)	0.777
aggregate_200_xgb	0.687 (0.440, 0.835) (0.577, 0.855)	0.788 (0.660, 0.912) (0.653, 0.856)	0.768 (0.508, 0.906) (0.688, 0.928)	0.928 (0.775, 0.977) (0.902, 0.988)	0.762
opt_rf_100_svm	0.642 (0.447, 0.829) (0.491, 0.807)	0.817 (0.595, 0.868) (0.809, 0.945)	0.752 (0.473, 0.906) (0.626, 0.924)	0.917 (0.771, 0.982) (0.867, 0.986)	0.762
logit_cv_300_xgb	0.663 (0.431, 0.790) (0.568, 0.897)	0.839 (0.680, 0.908) (0.772, 0.935)	0.69 (0.393, 0.856) (0.587, 0.896)	0.892 (0.692, 0.973) (0.862, 0.981)	0.759
opt_rf_200_xgb	0.648 (0.430, 0.802) (0.505, 0.841)	0.813 (0.629, 0.885) (0.753, 0.913)	0.739 (0.460, 0.874) (0.652, 0.926)	0.916 (0.741, 0.976) (0.882, 0.988)	0.757
aggregate_300_xgb	0.707 (0.602, 0.895) (0.479, 0.798)	0.791 (0.624, 0.896) (0.692, 0.879)	0.724 (0.540, 0.918) (0.546, 0.844)	0.918 (0.785, 0.985) (0.848, 0.976)	0.754
opt_rf_50_svm	0.663 (0.492, 0.871) (0.476, 0.807)	0.8 (0.652, 0.902) (0.700, 0.889)	0.723 (0.484, 0.880) (0.597, 0.896)	0.915 (0.777, 0.976) (0.867, 0.980)	0.749
aggregate_25_rf	0.552 (0.413, 0.748) (0.468, 0.620)	0.867 (0.717, 0.934) (0.821, 0.944)	0.661 (0.288, 0.827) (0.561, 0.887)	0.869 (0.636, 0.960) (0.854, 0.981)	0.742
aggregate_300_knn	0.587 (0.429, 0.819) (0.419, 0.715)	0.838 (0.696, 0.930) (0.739, 0.912)	0.685 (0.526, 0.873) (0.449, 0.796)	0.908 (0.826, 0.977) (0.814, 0.962)	0.742
svm_rfe_100_svm	0.678 (0.545, 0.852) (0.469, 0.800)	0.771 (0.514, 0.844) (0.748, 0.913)	0.737 (0.620, 0.966) (0.431, 0.821)	0.908 (0.827, 0.994) (0.765, 0.965)	0.742
logit_cv_50_knn	0.589 (0.500, 0.879) (0.423, 0.603)	0.854 (0.735, 0.942) (0.769, 0.923)	0.653 (0.508, 0.927) (0.385, 0.755)	0.868 (0.712, 0.987) (0.730, 0.952)	0.741
opt_rf_300_rf	0.612 (0.399, 0.732) (0.491, 0.848)	0.852 (0.694, 0.915) (0.809, 0.947)	0.642 (0.286, 0.774) (0.537, 0.902)	0.871 (0.637, 0.952) (0.843, 0.984)	0.741
logit_cv_100_knn	0.573 (0.468, 0.827) (0.403, 0.652)	0.843 (0.735, 0.945) (0.737, 0.898)	0.677 (0.638, 0.946) (0.321, 0.735)	0.884 (0.856, 0.990) (0.702, 0.936)	0.739
logit_cv_100_xgb	0.592 (0.410, 0.800) (0.451, 0.747)	0.812 (0.609, 0.862) (0.773, 0.930)	0.713 (0.599, 0.928) (0.474, 0.813)	0.917 (0.839, 0.988) (0.815, 0.967)	0.738
opt_rf_100_rf	0.591 (0.406, 0.726) (0.452, 0.818)	0.804 (0.686, 0.921) (0.675, 0.873)	0.724 (0.462, 0.844) (0.600, 0.913)	0.917 (0.782, 0.966) (0.875, 0.985)	0.737
svm_rfe_300_rf	0.615 (0.433, 0.814) (0.452, 0.770)	0.848 (0.717, 0.925) (0.776, 0.929)	0.634 (0.345, 0.820) (0.484, 0.826)	0.859 (0.634, 0.967) (0.830, 0.971)	0.737
svm_rfe_200_xgb	0.627 (0.371, 0.773) (0.514, 0.843)	0.818 (0.632, 0.883) (0.780, 0.929)	0.661 (0.380, 0.856) (0.467, 0.842)	0.88 (0.691, 0.965) (0.794, 0.975)	0.733
logit_cv_200_rf	0.602 (0.390, 0.785) (0.491, 0.805)	0.832 (0.652, 0.897) (0.787, 0.938)	0.656 (0.293, 0.794) (0.586, 0.902)	0.859 (0.608, 0.959) (0.873, 0.985)	0.733
svm_rfe_300_knn	0.543 (0.400, 0.718) (0.468, 0.637)	0.856 (0.693, 0.919) (0.821, 0.949)	0.652 (0.445, 0.876) (0.414, 0.788)	0.866 (0.688, 0.978) (0.754, 0.954)	0.732
aggregate_100_rf	0.608 (0.439, 0.813) (0.441, 0.764)	0.81 (0.625, 0.897) (0.748, 0.909)	0.683 (0.400, 0.855) (0.577, 0.875)	0.894 (0.715, 0.964) (0.854, 0.980)	0.731
opt_rf_200_svm	0.611 (0.457, 0.855) (0.453, 0.681)	0.827 (0.617, 0.891) (0.805, 0.934)	0.642 (0.459, 0.881) (0.405, 0.769)	0.874 (0.722, 0.976) (0.758, 0.954)	0.728
aggregate_50_knn	0.638 (0.541, 0.897) (0.408, 0.714)	0.809 (0.636, 0.902) (0.731, 0.906)	0.654 (0.534, 0.875) (0.401, 0.785)	0.87 (0.766, 0.968) (0.722, 0.966)	0.728
opt_rf_50_rf	0.583 (0.429, 0.750) (0.426, 0.759)	0.816 (0.731, 0.923) (0.684, 0.874)	0.676 (0.424, 0.865) (0.514, 0.837)	0.898 (0.742, 0.969) (0.833, 0.972)	0.727
opt_rf_300_xgb	0.653 (0.514, 0.885) (0.433, 0.769)	0.787 (0.745, 0.951) (0.573, 0.814)	0.678 (0.371, 0.874) (0.500, 0.866)	0.889 (0.705, 0.970) (0.827, 0.978)	0.727
aggregate_200_knn	0.576 (0.433, 0.801) (0.374, 0.668)	0.825 (0.707, 0.923) (0.719, 0.888)	0.665 (0.477, 0.882) (0.446, 0.772)	0.879 (0.699, 0.980) (0.789, 0.965)	0.727
adjp_50_rf	0.563 (0.451, 0.679) (0.433, 0.731)	0.865 (0.764, 0.939) (0.773, 0.935)	0.608 (0.281, 0.802) (0.445, 0.824)	0.842 (0.618, 0.953) (0.798, 0.970)	0.727
adjp_300_svm	0.672 (0.568, 0.917) (0.414, 0.747)	0.779 (0.682, 0.923) (0.622, 0.835)	0.675 (0.536, 0.891) (0.445, 0.770)	0.908 (0.822, 0.980) (0.807, 0.961)	0.726
svm_rfe_200_knn	0.533 (0.400, 0.650) (0.453, 0.682)	0.853 (0.704, 0.923) (0.798, 0.933)	0.637 (0.481, 0.876) (0.401, 0.763)	0.859 (0.734, 0.973) (0.715, 0.937)	0.724
aggregate_50_rf	0.54 (0.447, 0.759) (0.404, 0.580)	0.854 (0.745, 0.949) (0.769, 0.914)	0.63 (0.342, 0.869) (0.433, 0.816)	0.856 (0.667, 0.974) (0.770, 0.967)	0.724
aggregate_300_svm	0.623 (0.591, 0.887) (0.378, 0.613)	0.78 (0.595, 0.881) (0.710, 0.880)	0.697 (0.534, 0.864) (0.499, 0.804)	0.916 (0.817, 0.975) (0.837, 0.966)	0.724
opt_rf_50_knn	0.659 (0.433, 0.819) (0.527, 0.830)	0.741 (0.564, 0.852) (0.648, 0.854)	0.74 (0.484, 0.966) (0.550, 0.884)	0.894 (0.699, 0.994) (0.828, 0.981)	0.724
logit_cv_300_rf	0.583 (0.411, 0.797) (0.433, 0.726)	0.833 (0.681, 0.911) (0.763, 0.922)	0.637 (0.277, 0.787) (0.568, 0.884)	0.853 (0.600, 0.955) (0.848, 0.982)	0.724
svm_rfe_50_knn	0.604 (0.380, 0.724) (0.502, 0.837)	0.82 (0.667, 0.900) (0.747, 0.915)	0.637 (0.349, 0.806) (0.517, 0.888)	0.856 (0.626, 0.949) (0.824, 0.980)	0.722
svm_rfe_200_rf	0.579 (0.390, 0.785) (0.443, 0.751)	0.828 (0.652, 0.897) (0.778, 0.932)	0.637 (0.302, 0.810) (0.516, 0.860)	0.86 (0.623, 0.957) (0.840, 0.975)	0.721
opt_rf_300_svm	0.524 (0.430, 0.824) (0.383, 0.479)	0.831 (0.705, 0.932) (0.733, 0.904)	0.671 (0.547, 0.913) (0.416, 0.746)	0.898 (0.805, 0.982) (0.766, 0.955)	0.721
adjp_100_rf	0.579 (0.442, 0.816) (0.407, 0.662)	0.85 (0.745, 0.948) (0.754, 0.918)	0.602 (0.320, 0.846) (0.388, 0.783)	0.831 (0.632, 0.969) (0.753, 0.959)	0.721
aggregate_200_svm	0.63 (0.515, 0.875) (0.389, 0.717)	0.774 (0.615, 0.883) (0.675, 0.857)	0.684 (0.563, 0.896) (0.471, 0.777)	0.907 (0.823, 0.979) (0.808, 0.959)	0.718
logit_cv_100_rf	0.563 (0.410, 0.800) (0.457, 0.624)	0.82 (0.609, 0.869) (0.809, 0.943)	0.651 (0.423, 0.860) (0.455, 0.801)	0.882 (0.709, 0.972) (0.797, 0.967)	0.718
logit_cv_300_knn	0.581 (0.388, 0.715) (0.440, 0.781)	0.816 (0.667, 0.900) (0.731, 0.905)	0.638 (0.521, 0.833) (0.366, 0.766)	0.875 (0.810, 0.972) (0.725, 0.951)	0.715
opt_rf_200_rf	0.498 (0.327, 0.608) (0.500, 0.629)	0.833 (0.622, 0.867) (0.837, 0.954)	0.659 (0.376, 0.825) (0.508, 0.849)	0.881 (0.680, 0.966) (0.833, 0.975)	0.714
logit_cv_200_xgb	0.58 (0.392, 0.793) (0.423, 0.751)	0.807 (0.639, 0.897) (0.719, 0.898)	0.644 (0.367, 0.839) (0.479, 0.821)	0.888 (0.736, 0.963) (0.812, 0.968)	0.713
aggregate_200_rf	0.607 (0.356, 0.748) (0.507, 0.851)	0.793 (0.565, 0.857) (0.751, 0.923)	0.649 (0.325, 0.791) (0.559, 0.885)	0.863 (0.619, 0.962) (0.850, 0.982)	0.713
aggregate_300_rf	0.578 (0.357, 0.747) (0.453, 0.778)	0.803 (0.602, 0.867) (0.772, 0.929)	0.651 (0.323, 0.802) (0.547, 0.877)	0.874 (0.658, 0.956) (0.843, 0.981)	0.712
logit_cv_100_svm	0.61 (0.548, 0.848) (0.384, 0.645)	0.757 (0.537, 0.848) (0.717, 0.895)	0.703 (0.570, 0.960) (0.428, 0.772)	0.904 (0.797, 0.994) (0.781, 0.955)	0.712
svm_rfe_100_rf	0.567 (0.433, 0.810) (0.438, 0.610)	0.827 (0.638, 0.889) (0.789, 0.927)	0.62 (0.355, 0.791) (0.434, 0.821)	0.873 (0.691, 0.954) (0.799, 0.967)	0.712
svm_rfe_200_svm	0.523 (0.379, 0.708) (0.436, 0.614)	0.834 (0.654, 0.900) (0.796, 0.933)	0.631 (0.461, 0.878) (0.393, 0.726)	0.885 (0.754, 0.974) (0.783, 0.951)	0.711
adjp_300_rf	0.526 (0.396, 0.639) (0.500, 0.629)	0.865 (0.692, 0.923) (0.837, 0.954)	0.577 (0.291, 0.789) (0.383, 0.770)	0.838 (0.639, 0.947) (0.746, 0.960)	0.711
adjp_300_knn	0.512 (0.377, 0.632) (0.429, 0.682)	0.831 (0.673, 0.906) (0.771, 0.930)	0.64 (0.471, 0.823) (0.445, 0.781)	0.874 (0.770, 0.965) (0.755, 0.943)	0.71
logit_cv_50_svm	0.581 (0.544, 0.852) (0.355, 0.571)	0.747 (0.513, 0.839) (0.690, 0.879)	0.726 (0.638, 0.976) (0.457, 0.781)	0.918 (0.831, 0.995) (0.804, 0.962)	0.708
logit_cv_300_svm	0.624 (0.384, 0.758) (0.503, 0.827)	0.716 (0.442, 0.788) (0.688, 0.879)	0.75 (0.556, 0.919) (0.601, 0.867)	0.926 (0.817, 0.983) (0.874, 0.978)	0.708
svm_rfe_300_svm	0.548 (0.383, 0.776) (0.436, 0.614)	0.802 (0.565, 0.857) (0.796, 0.933)	0.651 (0.465, 0.872) (0.430, 0.768)	0.884 (0.746, 0.975) (0.786, 0.958)	0.706
aggregate_25_xgb	0.571 (0.358, 0.698) (0.480, 0.775)	0.825 (0.626, 0.889) (0.795, 0.934)	0.595 (0.246, 0.727) (0.536, 0.866)	0.843 (0.604, 0.932) (0.827, 0.977)	0.705
opt_rf_300_knn	0.562 (0.400, 0.650) (0.471, 0.781)	0.844 (0.704, 0.923) (0.783, 0.926)	0.566 (0.366, 0.753) (0.324, 0.777)	0.814 (0.629, 0.929) (0.705, 0.942)	0.704
opt_rf_100_knn	0.602 (0.496, 0.856) (0.403, 0.661)	0.784 (0.585, 0.863) (0.744, 0.901)	0.638 (0.413, 0.820) (0.468, 0.822)	0.863 (0.657, 0.959) (0.803, 0.967)	0.704
adjp_200_rf	0.548 (0.415, 0.802) (0.421, 0.593)	0.836 (0.673, 0.918) (0.782, 0.924)	0.584 (0.308, 0.810) (0.384, 0.770)	0.842 (0.638, 0.953) (0.760, 0.957)	0.703
adjp_200_knn	0.546 (0.398, 0.786) (0.408, 0.606)	0.803 (0.605, 0.868) (0.756, 0.913)	0.638 (0.465, 0.868) (0.418, 0.765)	0.884 (0.765, 0.971) (0.779, 0.963)	0.702
svm_rfe_50_rf	0.573 (0.370, 0.774) (0.453, 0.746)	0.786 (0.525, 0.833) (0.778, 0.931)	0.645 (0.336, 0.860) (0.493, 0.846)	0.868 (0.647, 0.967) (0.809, 0.971)	0.701
logit_cv_50_rf	0.555 (0.390, 0.791) (0.411, 0.674)	0.788 (0.565, 0.855) (0.750, 0.913)	0.644 (0.480, 0.854) (0.433, 0.775)	0.888 (0.760, 0.974) (0.786, 0.959)	0.698
aggregate_10_rf	0.566 (0.339, 0.764) (0.459, 0.734)	0.81 (0.591, 0.857) (0.791, 0.938)	0.595 (0.169, 0.799) (0.494, 0.881)	0.82 (0.573, 0.923) (0.759, 0.977)	0.697
adjp_50_xgb	0.577 (0.394, 0.780) (0.374, 0.716)	0.771 (0.605, 0.865) (0.667, 0.872)	0.653 (0.425, 0.852) (0.459, 0.808)	0.891 (0.754, 0.967) (0.805, 0.968)	0.697
aggregate_50_svm	0.627 (0.505, 0.819) (0.399, 0.718)	0.698 (0.423, 0.791) (0.636, 0.847)	0.738 (0.630, 0.971) (0.466, 0.816)	0.902 (0.850, 0.995) (0.738, 0.968)	0.696
logit_cv_200_knn	0.506 (0.333, 0.598) (0.415, 0.695)	0.801 (0.600, 0.871) (0.751, 0.907)	0.643 (0.431, 0.815) (0.439, 0.801)	0.871 (0.696, 0.966) (0.761, 0.964)	0.695
aggregate_100_xgb	0.626 (0.552, 0.856) (0.366, 0.691)	0.733 (0.548, 0.844) (0.615, 0.837)	0.675 (0.443, 0.919) (0.455, 0.832)	0.867 (0.688, 0.984) (0.786, 0.967)	0.694
logit_cv_200_svm	0.663 (0.498, 0.807) (0.509, 0.818)	0.69 (0.377, 0.771) (0.671, 0.860)	0.717 (0.474, 0.923) (0.548, 0.848)	0.902 (0.737, 0.983) (0.848, 0.973)	0.693
adjp_300_xgb	0.568 (0.419, 0.798) (0.380, 0.713)	0.791 (0.673, 0.907) (0.658, 0.859)	0.613 (0.378, 0.846) (0.415, 0.796)	0.866 (0.694, 0.963) (0.780, 0.964)	0.693
opt_rf_200_knn	0.591 (0.428, 0.827) (0.407, 0.744)	0.79 (0.638, 0.897) (0.699, 0.876)	0.588 (0.404, 0.886) (0.318, 0.714)	0.815 (0.656, 0.976) (0.676, 0.934)	0.69
svm_rfe_300_xgb	0.552 (0.328, 0.720) (0.420, 0.755)	0.771 (0.545, 0.842) (0.727, 0.896)	0.646 (0.344, 0.780) (0.555, 0.859)	0.89 (0.716, 0.957) (0.856, 0.975)	0.69
opt_rf_50_xgb	0.635 (0.398, 0.793) (0.512, 0.822)	0.705 (0.470, 0.808) (0.609, 0.842)	0.688 (0.378, 0.907) (0.581, 0.854)	0.884 (0.663, 0.982) (0.862, 0.977)	0.686
adjp_50_knn	0.552 (0.400, 0.645) (0.420, 0.758)	0.809 (0.706, 0.921) (0.691, 0.872)	0.568 (0.332, 0.760) (0.366, 0.785)	0.817 (0.623, 0.935) (0.720, 0.945)	0.685
opt_rf_100_xgb	0.658 (0.439, 0.811) (0.535, 0.799)	0.668 (0.432, 0.790) (0.542, 0.790)	0.728 (0.462, 0.931) (0.557, 0.855)	0.904 (0.730, 0.987) (0.862, 0.976)	0.684
aggregate_50_xgb	0.618 (0.353, 0.731) (0.519, 0.820)	0.72 (0.513, 0.807) (0.634, 0.851)	0.661 (0.333, 0.836) (0.543, 0.860)	0.875 (0.666, 0.958) (0.830, 0.979)	0.682
svm_rfe_100_xgb	0.577 (0.458, 0.842) (0.361, 0.632)	0.751 (0.513, 0.838) (0.678, 0.882)	0.615 (0.477, 0.920) (0.292, 0.711)	0.863 (0.735, 0.981) (0.698, 0.946)	0.676
aggregate_100_knn	0.553 (0.383, 0.719) (0.419, 0.732)	0.804 (0.667, 0.906) (0.707, 0.883)	0.498 (0.278, 0.737) (0.275, 0.701)	0.791 (0.606, 0.938) (0.664, 0.933)	0.662
aggregate_25_knn	0.545 (0.340, 0.739) (0.395, 0.720)	0.763 (0.571, 0.865) (0.675, 0.868)	0.546 (0.177, 0.715) (0.463, 0.861)	0.809 (0.555, 0.911) (0.762, 0.972)	0.655
svm_rfe_50_xgb	0.657 (0.603, 0.793) (0.427, 0.782)	0.668 (0.343, 0.739) (0.641, 0.847)	0.629 (0.472, 0.849) (0.354, 0.808)	0.878 (0.775, 0.969) (0.736, 0.964)	0.654
adjp_100_xgb	0.572 (0.379, 0.720) (0.425, 0.783)	0.751 (0.653, 0.914) (0.563, 0.810)	0.539 (0.252, 0.779) (0.340, 0.781)	0.824 (0.639, 0.949) (0.709, 0.957)	0.651
svm_rfe_50_svm	0.628 (0.467, 0.741) (0.446, 0.773)	0.63 (0.312, 0.705) (0.615, 0.828)	0.694 (0.459, 0.856) (0.531, 0.868)	0.904 (0.773, 0.974) (0.823, 0.976)	0.649
adjp_200_xgb	0.579 (0.342, 0.745) (0.438, 0.790)	0.691 (0.487, 0.815) (0.569, 0.802)	0.618 (0.379, 0.821) (0.424, 0.818)	0.863 (0.693, 0.960) (0.771, 0.971)	0.647
aggregate_10_svm	0.459 (0.218, 0.642) (0.465, 0.500)	0.73 (0.378, 0.720) (0.812, 0.944)	0.612 (0.215, 0.752) (0.538, 0.919)	0.85 (0.614, 0.935) (0.819, 0.984)	0.64
adjp_100_knn	0.473 (0.380, 0.639) (0.372, 0.552)	0.808 (0.680, 0.918) (0.713, 0.882)	0.468 (0.339, 0.808) (0.194, 0.541)	0.775 (0.626, 0.961) (0.618, 0.901)	0.639
aggregate_100_svm	0.597 (0.552, 0.718) (0.403, 0.721)	0.579 (0.188, 0.608) (0.622, 0.841)	0.693 (0.489, 0.927) (0.506, 0.809)	0.904 (0.762, 0.986) (0.830, 0.967)	0.617
aggregate_10_knn	0.539 (0.272, 0.692) (0.456, 0.756)	0.703 (0.359, 0.731) (0.759, 0.920)	0.523 (0.192, 0.696) (0.421, 0.798)	0.799 (0.572, 0.916) (0.745, 0.952)	0.616
adjp_200_svm	0.64 (0.536, 0.693) (0.484, 0.797)	0.545 (0.136, 0.557) (0.597, 0.824)	0.683 (0.541, 0.877) (0.466, 0.781)	0.906 (0.821, 0.976) (0.789, 0.962)	0.606
aggregate_10_xgb	0.56 (0.217, 0.604) (0.539, 0.855)	0.6 (0.121, 0.526) (0.782, 0.928)	0.644 (0.226, 0.756) (0.552, 0.937)	0.854 (0.621, 0.939) (0.795, 0.989)	0.605
adjp_100_svm	0.619 (0.416, 0.691) (0.502, 0.786)	0.533 (0.194, 0.585) (0.523, 0.780)	0.654 (0.401, 0.855) (0.462, 0.808)	0.862 (0.660, 0.970) (0.788, 0.966)	0.587
adjp_50_svm	0.574 (0.420, 0.695) (0.416, 0.720)	0.49 (0.182, 0.600) (0.432, 0.703)	0.637 (0.352, 0.796) (0.470, 0.871)	0.85 (0.641, 0.962) (0.762, 0.976)	0.551
