# Supplementary material for: Machine learning-based determination of sex-related bladder cancer biomarkers
Source: Front Bioinform. 2026 Apr 29;6:1794098. doi: 10.3389/fbinf.2026.1794098 (PMC13168082; doi:10.3389/fbinf.2026.1794098)
Supplement: Supplementary file 8 [file DataSheet7.csv]

name	Accuracy	F1 Score	AUROC	PR-AUC	Composite Score
aggregate_300_rf	0.893 (0.837, 0.993) (0.737, 0.949)	0.912 (0.870, 0.993) (0.795, 0.951)	0.955 (0.905, 1.000) (0.874, 0.988)	0.984 (0.943, 1.000) (0.965, 0.998)	0.921
aggregate_100_rf	0.9 (0.822, 0.981) (0.780, 0.967)	0.921 (0.835, 0.981) (0.850, 0.967)	0.933 (0.865, 1.000) (0.830, 0.972)	0.978 (0.926, 1.000) (0.957, 0.995)	0.92
aggregate_100_xgb	0.912 (0.816, 0.981) (0.849, 0.962)	0.914 (0.840, 0.982) (0.822, 0.960)	0.932 (0.845, 0.993) (0.845, 0.984)	0.974 (0.902, 0.997) (0.962, 0.996)	0.919
opt_rf_300_xgb	0.907 (0.811, 0.982) (0.841, 0.956)	0.907 (0.839, 0.982) (0.810, 0.953)	0.94 (0.886, 1.000) (0.834, 0.979)	0.98 (0.929, 1.000) (0.961, 0.996)	0.917
aggregate_50_rf	0.896 (0.791, 0.967) (0.792, 0.977)	0.917 (0.796, 0.967) (0.866, 0.978)	0.923 (0.782, 1.000) (0.843, 0.979)	0.95 (0.775, 1.000) (0.958, 0.996)	0.915
aggregate_200_rf	0.907 (0.811, 0.982) (0.841, 0.954)	0.907 (0.839, 0.982) (0.811, 0.952)	0.935 (0.851, 0.997) (0.846, 0.984)	0.974 (0.900, 0.999) (0.960, 0.997)	0.915
logit_cv_200_knn	0.895 (0.843, 1.000) (0.741, 0.949)	0.923 (0.909, 1.000) (0.792, 0.946)	0.916 (0.873, 1.000) (0.771, 0.942)	0.965 (0.864, 1.000) (0.933, 0.989)	0.915
opt_rf_100_knn	0.895 (0.833, 1.000) (0.741, 0.949)	0.923 (0.905, 1.000) (0.792, 0.946)	0.912 (0.887, 1.000) (0.743, 0.959)	0.958 (0.875, 1.000) (0.884, 0.991)	0.914
opt_rf_200_xgb	0.901 (0.811, 0.982) (0.830, 0.947)	0.901 (0.839, 0.982) (0.795, 0.944)	0.943 (0.884, 1.000) (0.851, 0.984)	0.979 (0.923, 1.000) (0.962, 0.997)	0.913
aggregate_200_xgb	0.897 (0.785, 0.970) (0.840, 0.954)	0.897 (0.804, 0.972) (0.810, 0.952)	0.946 (0.862, 0.994) (0.885, 0.993)	0.977 (0.909, 0.998) (0.968, 0.999)	0.912
svm_rfe_300_xgb	0.891 (0.797, 0.967) (0.781, 0.969)	0.911 (0.809, 0.967) (0.847, 0.968)	0.925 (0.797, 0.994) (0.864, 0.981)	0.966 (0.856, 0.997) (0.963, 0.997)	0.911
svm_rfe_100_xgb	0.873 (0.710, 0.952) (0.854, 0.959)	0.91 (0.835, 0.983) (0.829, 0.957)	0.93 (0.808, 0.995) (0.879, 0.988)	0.967 (0.867, 0.998) (0.967, 0.998)	0.909
logit_cv_50_rf	0.874 (0.806, 1.000) (0.704, 0.951)	0.921 (0.869, 1.000) (0.819, 0.954)	0.909 (0.767, 1.000) (0.815, 0.970)	0.938 (0.748, 1.000) (0.950, 0.994)	0.908
adjp_100_knn	0.91 (0.837, 0.993) (0.828, 0.947)	0.911 (0.870, 0.993) (0.792, 0.944)	0.903 (0.856, 1.000) (0.740, 0.933)	0.959 (0.848, 1.000) (0.926, 0.986)	0.908
opt_rf_50_rf	0.889 (0.837, 0.993) (0.780, 0.911)	0.882 (0.870, 0.993) (0.718, 0.902)	0.96 (0.898, 1.000) (0.886, 0.995)	0.986 (0.949, 1.000) (0.970, 0.999)	0.907
opt_rf_50_knn	0.85 (0.750, 0.969) (0.683, 0.956)	0.914 (0.859, 0.985) (0.817, 0.957)	0.934 (0.865, 1.000) (0.788, 0.990)	0.961 (0.860, 1.000) (0.904, 0.997)	0.907
svm_rfe_300_rf	0.88 (0.797, 0.967) (0.745, 0.956)	0.898 (0.809, 0.967) (0.813, 0.956)	0.93 (0.802, 0.990) (0.863, 0.985)	0.966 (0.853, 0.996) (0.966, 0.997)	0.904
aggregate_200_knn	0.86 (0.843, 1.000) (0.636, 0.907)	0.925 (0.909, 1.000) (0.800, 0.944)	0.893 (0.875, 1.000) (0.690, 0.926)	0.953 (0.864, 1.000) (0.877, 0.987)	0.903
aggregate_300_knn	0.884 (0.887, 1.000) (0.668, 0.929)	0.919 (0.933, 1.000) (0.765, 0.934)	0.887 (0.878, 1.000) (0.668, 0.923)	0.952 (0.867, 1.000) (0.870, 0.986)	0.902
opt_rf_200_knn	0.855 (0.742, 0.967) (0.683, 0.958)	0.92 (0.857, 0.984) (0.826, 0.966)	0.903 (0.843, 1.000) (0.740, 0.971)	0.944 (0.833, 1.000) (0.892, 0.995)	0.902
logit_cv_300_knn	0.88 (0.812, 1.000) (0.724, 0.939)	0.906 (0.874, 1.000) (0.776, 0.936)	0.905 (0.871, 1.000) (0.739, 0.931)	0.963 (0.860, 1.000) (0.929, 0.988)	0.901
svm_rfe_200_xgb	0.849 (0.713, 0.950) (0.748, 0.951)	0.893 (0.800, 0.966) (0.817, 0.952)	0.944 (0.845, 0.987) (0.901, 0.996)	0.977 (0.913, 0.994) (0.971, 0.999)	0.9
opt_rf_100_xgb	0.883 (0.765, 0.955) (0.830, 0.947)	0.879 (0.764, 0.957) (0.795, 0.944)	0.945 (0.886, 1.000) (0.850, 0.984)	0.979 (0.921, 1.000) (0.958, 0.997)	0.899
opt_rf_200_rf	0.881 (0.791, 0.967) (0.802, 0.931)	0.876 (0.796, 0.967) (0.754, 0.926)	0.95 (0.899, 1.000) (0.851, 0.984)	0.983 (0.938, 1.000) (0.961, 0.997)	0.899
opt_rf_200_svm	0.85 (0.844, 1.000) (0.604, 0.910)	0.912 (0.906, 1.000) (0.767, 0.933)	0.9 (0.769, 1.000) (0.758, 0.949)	0.93 (0.726, 1.000) (0.931, 0.991)	0.896
opt_rf_300_rf	0.885 (0.811, 0.982) (0.790, 0.921)	0.879 (0.839, 0.982) (0.735, 0.915)	0.928 (0.832, 1.000) (0.817, 0.971)	0.968 (0.862, 1.000) (0.948, 0.995)	0.895
adjp_300_knn	0.89 (0.811, 0.982) (0.802, 0.931)	0.887 (0.839, 0.982) (0.754, 0.926)	0.913 (0.852, 1.000) (0.777, 0.943)	0.957 (0.852, 1.000) (0.921, 0.986)	0.895
svm_rfe_300_svm	0.867 (0.735, 0.968) (0.745, 0.956)	0.913 (0.847, 0.985) (0.813, 0.956)	0.884 (0.881, 1.000) (0.644, 0.939)	0.958 (0.914, 1.000) (0.858, 0.990)	0.895
adjp_200_knn	0.89 (0.811, 0.982) (0.802, 0.931)	0.887 (0.839, 0.982) (0.754, 0.926)	0.913 (0.856, 1.000) (0.777, 0.943)	0.958 (0.855, 1.000) (0.926, 0.987)	0.895
adjp_50_svm	0.844 (0.750, 0.976) (0.660, 0.932)	0.907 (0.862, 0.986) (0.800, 0.946)	0.906 (0.922, 1.000) (0.712, 0.944)	0.973 (0.954, 1.000) (0.912, 0.991)	0.894
aggregate_100_svm	0.875 (0.792, 1.000) (0.712, 0.926)	0.9 (0.877, 1.000) (0.759, 0.921)	0.892 (0.840, 1.000) (0.720, 0.929)	0.962 (0.872, 1.000) (0.921, 0.987)	0.892
adjp_50_knn	0.858 (0.821, 1.000) (0.642, 0.913)	0.901 (0.870, 1.000) (0.768, 0.925)	0.9 (0.865, 1.000) (0.728, 0.928)	0.96 (0.858, 1.000) (0.930, 0.989)	0.892
svm_rfe_200_rf	0.853 (0.649, 0.918) (0.854, 0.958)	0.878 (0.734, 0.938) (0.829, 0.957)	0.934 (0.799, 0.989) (0.892, 0.994)	0.965 (0.846, 0.996) (0.973, 0.999)	0.89
logit_cv_300_svm	0.856 (0.775, 1.000) (0.654, 0.927)	0.909 (0.867, 1.000) (0.777, 0.936)	0.881 (0.850, 1.000) (0.648, 0.933)	0.952 (0.875, 1.000) (0.863, 0.990)	0.89
aggregate_100_knn	0.804 (0.796, 1.000) (0.548, 0.858)	0.913 (0.870, 1.000) (0.795, 0.939)	0.905 (0.878, 1.000) (0.727, 0.948)	0.957 (0.873, 1.000) (0.883, 0.991)	0.889
opt_rf_300_knn	0.833 (0.742, 0.967) (0.650, 0.944)	0.915 (0.857, 0.984) (0.824, 0.957)	0.876 (0.783, 1.000) (0.737, 0.955)	0.925 (0.786, 1.000) (0.882, 0.990)	0.887
aggregate_300_xgb	0.857 (0.714, 0.949) (0.805, 0.925)	0.869 (0.784, 0.963) (0.757, 0.919)	0.933 (0.832, 0.996) (0.850, 0.984)	0.971 (0.886, 0.999) (0.959, 0.997)	0.886
opt_rf_300_svm	0.822 (0.750, 0.971) (0.619, 0.916)	0.902 (0.855, 0.985) (0.789, 0.943)	0.895 (0.773, 1.000) (0.740, 0.942)	0.929 (0.733, 1.000) (0.926, 0.990)	0.884
opt_rf_50_svm	0.858 (0.774, 0.977) (0.721, 0.927)	0.891 (0.851, 0.985) (0.755, 0.929)	0.876 (0.694, 0.999) (0.784, 0.972)	0.922 (0.709, 0.999) (0.940, 0.995)	0.88
logit_cv_100_rf	0.87 (0.730, 0.930) (0.837, 0.952)	0.862 (0.710, 0.929) (0.806, 0.950)	0.917 (0.786, 1.000) (0.822, 0.971)	0.952 (0.796, 1.000) (0.950, 0.995)	0.88
opt_rf_100_rf	0.863 (0.749, 0.942) (0.802, 0.931)	0.854 (0.739, 0.941) (0.754, 0.926)	0.933 (0.865, 0.998) (0.830, 0.978)	0.975 (0.910, 0.999) (0.953, 0.996)	0.879
opt_rf_50_xgb	0.863 (0.811, 0.982) (0.745, 0.882)	0.848 (0.839, 0.982) (0.657, 0.866)	0.941 (0.858, 1.000) (0.857, 0.987)	0.976 (0.902, 1.000) (0.963, 0.998)	0.879
logit_cv_50_svm	0.846 (0.861, 1.000) (0.579, 0.884)	0.898 (0.901, 1.000) (0.732, 0.909)	0.868 (0.809, 1.000) (0.668, 0.900)	0.949 (0.825, 1.000) (0.905, 0.983)	0.879
aggregate_50_knn	0.786 (0.797, 1.000) (0.507, 0.810)	0.915 (0.876, 1.000) (0.807, 0.938)	0.882 (0.877, 1.000) (0.654, 0.936)	0.946 (0.869, 1.000) (0.852, 0.988)	0.879
aggregate_50_svm	0.82 (0.837, 0.993) (0.523, 0.865)	0.89 (0.870, 0.993) (0.739, 0.910)	0.892 (0.919, 1.000) (0.679, 0.898)	0.971 (0.949, 1.000) (0.910, 0.984)	0.877
aggregate_25_xgb	0.829 (0.791, 0.967) (0.603, 0.907)	0.881 (0.796, 0.967) (0.760, 0.933)	0.895 (0.813, 0.998) (0.754, 0.941)	0.958 (0.858, 0.999) (0.933, 0.990)	0.875
aggregate_25_rf	0.783 (0.791, 0.967) (0.512, 0.829)	0.892 (0.796, 0.967) (0.795, 0.945)	0.906 (0.778, 1.000) (0.782, 0.963)	0.945 (0.776, 1.000) (0.940, 0.994)	0.874
svm_rfe_100_svm	0.783 (0.671, 0.923) (0.605, 0.891)	0.88 (0.807, 0.970) (0.765, 0.925)	0.912 (0.887, 1.000) (0.752, 0.941)	0.973 (0.914, 1.000) (0.935, 0.989)	0.87
svm_rfe_200_svm	0.782 (0.735, 0.968) (0.516, 0.850)	0.899 (0.847, 0.985) (0.777, 0.933)	0.881 (0.876, 1.000) (0.632, 0.934)	0.956 (0.903, 1.000) (0.851, 0.989)	0.87
aggregate_200_svm	0.828 (0.693, 0.952) (0.669, 0.934)	0.899 (0.832, 0.985) (0.795, 0.946)	0.85 (0.737, 0.997) (0.650, 0.955)	0.924 (0.810, 0.999) (0.844, 0.993)	0.87
adjp_200_rf	0.825 (0.715, 0.970) (0.691, 0.893)	0.861 (0.821, 0.983) (0.695, 0.892)	0.911 (0.800, 0.997) (0.794, 0.977)	0.955 (0.830, 0.999) (0.931, 0.995)	0.869
adjp_300_svm	0.806 (0.752, 0.985) (0.559, 0.883)	0.896 (0.851, 0.986) (0.772, 0.933)	0.861 (0.831, 1.000) (0.604, 0.918)	0.944 (0.884, 1.000) (0.841, 0.986)	0.868
svm_rfe_200_knn	0.752 (0.843, 1.000) (0.426, 0.722)	0.908 (0.909, 1.000) (0.762, 0.920)	0.854 (0.887, 1.000) (0.588, 0.898)	0.936 (0.875, 1.000) (0.805, 0.985)	0.861
aggregate_50_xgb	0.848 (0.791, 0.967) (0.733, 0.874)	0.829 (0.796, 0.967) (0.635, 0.855)	0.921 (0.806, 0.992) (0.833, 0.979)	0.964 (0.867, 0.996) (0.956, 0.995)	0.861
logit_cv_100_knn	0.754 (0.677, 0.922) (0.565, 0.856)	0.89 (0.810, 0.970) (0.802, 0.937)	0.882 (0.781, 1.000) (0.758, 0.938)	0.935 (0.783, 1.000) (0.936, 0.989)	0.86
adjp_200_svm	0.766 (0.661, 0.928) (0.551, 0.877)	0.882 (0.819, 0.971) (0.769, 0.936)	0.886 (0.854, 1.000) (0.651, 0.955)	0.948 (0.883, 1.000) (0.832, 0.993)	0.86
logit_cv_200_rf	0.843 (0.714, 0.911) (0.745, 0.956)	0.851 (0.667, 0.913) (0.813, 0.956)	0.886 (0.726, 0.976) (0.809, 0.965)	0.93 (0.740, 0.992) (0.946, 0.994)	0.86
aggregate_10_rf	0.782 (0.708, 0.965) (0.567, 0.885)	0.87 (0.782, 0.965) (0.761, 0.922)	0.897 (0.868, 1.000) (0.725, 0.938)	0.967 (0.918, 1.000) (0.916, 0.990)	0.86
opt_rf_100_svm	0.762 (0.713, 0.962) (0.509, 0.840)	0.877 (0.815, 0.983) (0.742, 0.916)	0.888 (0.762, 1.000) (0.744, 0.944)	0.926 (0.724, 1.000) (0.923, 0.989)	0.857
logit_cv_300_rf	0.812 (0.603, 0.892) (0.745, 0.956)	0.851 (0.680, 0.915) (0.813, 0.956)	0.884 (0.727, 0.976) (0.809, 0.968)	0.943 (0.791, 0.990) (0.946, 0.994)	0.853
adjp_300_rf	0.809 (0.679, 0.951) (0.688, 0.891)	0.853 (0.807, 0.971) (0.703, 0.892)	0.871 (0.752, 0.986) (0.727, 0.957)	0.936 (0.789, 0.994) (0.910, 0.993)	0.85
aggregate_10_xgb	0.783 (0.756, 0.973) (0.514, 0.857)	0.858 (0.810, 0.980) (0.711, 0.889)	0.881 (0.870, 0.998) (0.690, 0.924)	0.964 (0.918, 0.999) (0.903, 0.988)	0.85
aggregate_25_svm	0.775 (0.887, 1.000) (0.438, 0.739)	0.902 (0.933, 1.000) (0.716, 0.897)	0.813 (0.814, 1.000) (0.516, 0.828)	0.927 (0.829, 1.000) (0.828, 0.969)	0.85
adjp_200_xgb	0.778 (0.706, 0.964) (0.557, 0.861)	0.86 (0.833, 0.984) (0.698, 0.894)	0.868 (0.949, 1.000) (0.579, 0.895)	0.953 (0.977, 1.000) (0.810, 0.982)	0.846
logit_cv_50_knn	0.736 (0.667, 0.931) (0.520, 0.845)	0.891 (0.810, 0.972) (0.793, 0.946)	0.842 (0.875, 1.000) (0.561, 0.886)	0.926 (0.871, 1.000) (0.778, 0.973)	0.845
svm_rfe_300_knn	0.696 (0.783, 1.000) (0.408, 0.603)	0.896 (0.880, 1.000) (0.758, 0.913)	0.851 (0.882, 1.000) (0.584, 0.883)	0.935 (0.869, 1.000) (0.808, 0.984)	0.843
aggregate_300_svm	0.766 (0.629, 0.900) (0.609, 0.893)	0.873 (0.784, 0.968) (0.765, 0.929)	0.829 (0.717, 1.000) (0.623, 0.924)	0.915 (0.749, 1.000) (0.846, 0.987)	0.838
adjp_300_xgb	0.797 (0.769, 0.984) (0.565, 0.826)	0.833 (0.852, 0.985) (0.622, 0.841)	0.862 (0.971, 1.000) (0.550, 0.877)	0.949 (0.985, 1.000) (0.794, 0.978)	0.834
adjp_100_svm	0.758 (0.583, 0.846) (0.653, 0.908)	0.855 (0.748, 0.937) (0.759, 0.928)	0.847 (0.767, 0.985) (0.646, 0.925)	0.939 (0.835, 0.995) (0.871, 0.989)	0.833
svm_rfe_50_svm	0.751 (0.731, 0.960) (0.465, 0.807)	0.863 (0.830, 0.982) (0.716, 0.894)	0.832 (0.722, 0.992) (0.669, 0.893)	0.922 (0.741, 0.997) (0.907, 0.981)	0.831
logit_cv_200_svm	0.767 (0.600, 0.862) (0.642, 0.919)	0.864 (0.769, 0.953) (0.759, 0.925)	0.814 (0.690, 0.978) (0.585, 0.924)	0.898 (0.738, 0.991) (0.805, 0.987)	0.83
aggregate_25_knn	0.696 (0.667, 0.929) (0.462, 0.738)	0.888 (0.810, 0.971) (0.787, 0.933)	0.82 (0.881, 1.000) (0.491, 0.830)	0.918 (0.872, 1.000) (0.771, 0.964)	0.829
svm_rfe_50_knn	0.72 (0.609, 0.875) (0.550, 0.868)	0.875 (0.775, 0.956) (0.786, 0.939)	0.822 (0.783, 1.000) (0.605, 0.900)	0.903 (0.784, 1.000) (0.820, 0.982)	0.828
svm_rfe_100_knn	0.704 (0.583, 0.833) (0.548, 0.889)	0.868 (0.755, 0.944) (0.788, 0.947)	0.843 (0.789, 1.000) (0.655, 0.921)	0.915 (0.787, 1.000) (0.850, 0.988)	0.828
logit_cv_100_svm	0.776 (0.616, 0.899) (0.633, 0.909)	0.853 (0.760, 0.944) (0.745, 0.919)	0.815 (0.730, 0.979) (0.570, 0.909)	0.906 (0.813, 0.993) (0.783, 0.986)	0.826
aggregate_10_knn	0.729 (0.654, 0.913) (0.512, 0.809)	0.873 (0.755, 0.953) (0.782, 0.938)	0.802 (0.832, 1.000) (0.471, 0.871)	0.911 (0.839, 1.000) (0.761, 0.974)	0.823
adjp_100_rf	0.748 (0.647, 0.914) (0.596, 0.819)	0.779 (0.792, 0.962) (0.544, 0.790)	0.898 (0.812, 0.991) (0.731, 0.981)	0.954 (0.866, 0.996) (0.901, 0.997)	0.808
adjp_100_xgb	0.77 (0.815, 1.000) (0.460, 0.770)	0.801 (0.878, 1.000) (0.507, 0.765)	0.84 (0.951, 1.000) (0.529, 0.854)	0.947 (0.976, 1.000) (0.804, 0.974)	0.807
aggregate_10_svm	0.709 (0.736, 0.967) (0.388, 0.711)	0.837 (0.787, 0.980) (0.662, 0.853)	0.724 (0.821, 1.000) (0.307, 0.698)	0.885 (0.848, 1.000) (0.700, 0.942)	0.777
svm_rfe_100_rf	0.75 (0.598, 0.828) (0.714, 0.859)	0.687 (0.441, 0.792) (0.600, 0.836)	0.92 (0.749, 0.974) (0.896, 1.000)	0.959 (0.826, 0.991) (0.974, 1.000)	0.77
svm_rfe_50_rf	0.702 (0.483, 0.800) (0.615, 0.904)	0.77 (0.535, 0.828) (0.750, 0.925)	0.796 (0.556, 0.939) (0.688, 0.962)	0.868 (0.632, 0.971) (0.876, 0.994)	0.764
adjp_50_xgb	0.568 (0.643, 0.900) (0.302, 0.436)	0.816 (0.800, 0.967) (0.643, 0.843)	0.783 (0.902, 1.000) (0.424, 0.759)	0.927 (0.944, 1.000) (0.761, 0.960)	0.757
logit_cv_100_xgb	0.738 (0.732, 0.938) (0.520, 0.733)	0.682 (0.704, 0.933) (0.377, 0.676)	0.89 (0.843, 0.983) (0.695, 0.961)	0.959 (0.914, 0.993) (0.888, 0.993)	0.756
logit_cv_200_xgb	0.698 (0.706, 0.928) (0.464, 0.670)	0.61 (0.718, 0.932) (0.214, 0.540)	0.875 (0.834, 0.980) (0.674, 0.944)	0.956 (0.908, 0.992) (0.883, 0.990)	0.707
logit_cv_50_xgb	0.676 (0.648, 0.875) (0.478, 0.679)	0.586 (0.633, 0.875) (0.241, 0.559)	0.875 (0.866, 1.000) (0.642, 0.919)	0.955 (0.914, 1.000) (0.877, 0.987)	0.691
logit_cv_300_xgb	0.68 (0.667, 0.890) (0.464, 0.670)	0.585 (0.667, 0.894) (0.214, 0.540)	0.866 (0.801, 0.971) (0.677, 0.950)	0.949 (0.886, 0.990) (0.882, 0.991)	0.689
svm_rfe_50_xgb	0.68 (0.663, 0.892) (0.464, 0.670)	0.585 (0.651, 0.897) (0.214, 0.540)	0.858 (0.745, 0.963) (0.690, 0.957)	0.935 (0.824, 0.987) (0.886, 0.993)	0.686
adjp_50_rf	0.624 (0.576, 0.856) (0.500, 0.571)	0.487 (0.754, 0.934) (0.000, 0.248)	0.535 (0.729, 0.973) (0.096, 0.312)	0.816 (0.745, 0.990) (0.607, 0.869)	0.529
