# Supplementary material for: Machine learning-based determination of sex-related bladder cancer biomarkers
Source: Front Bioinform. 2026 Apr 29;6:1794098. doi: 10.3389/fbinf.2026.1794098 (PMC13168082; doi:10.3389/fbinf.2026.1794098)
Supplement: Supplementary file 13 [file DataSheet10.csv]

name	Accuracy	F1 Score	AUROC	PR-AUC	Composite Score
aggregate_50_knn	0.912 (0.811, 0.982) (0.854, 0.958)	0.914 (0.839, 0.982) (0.829, 0.957)	0.945 (0.915, 1.000) (0.848, 0.969)	0.977 (0.939, 1.000) (0.935, 0.991)	0.923
aggregate_25_xgb	0.89 (0.750, 0.971) (0.854, 0.959)	0.918 (0.851, 0.985) (0.829, 0.957)	0.95 (0.979, 1.000) (0.816, 0.967)	0.989 (0.988, 1.000) (0.951, 0.994)	0.922
svm_rfe_50_knn	0.9 (0.809, 0.962) (0.806, 0.989)	0.909 (0.763, 0.961) (0.884, 0.989)	0.944 (0.853, 0.997) (0.891, 1.000)	0.978 (0.913, 0.999) (0.972, 1.000)	0.918
aggregate_100_xgb	0.895 (0.811, 0.982) (0.762, 0.958)	0.915 (0.839, 0.982) (0.832, 0.957)	0.928 (0.905, 0.998) (0.796, 0.956)	0.98 (0.948, 0.999) (0.945, 0.992)	0.915
svm_rfe_50_rf	0.904 (0.752, 0.967) (0.883, 0.978)	0.905 (0.752, 0.966) (0.867, 0.978)	0.935 (0.899, 0.999) (0.826, 0.973)	0.978 (0.927, 0.999) (0.957, 0.996)	0.914
aggregate_25_knn	0.912 (0.811, 0.982) (0.854, 0.958)	0.914 (0.839, 0.982) (0.829, 0.957)	0.911 (0.830, 0.995) (0.811, 0.961)	0.958 (0.852, 0.998) (0.943, 0.991)	0.913
aggregate_50_xgb	0.873 (0.707, 0.961) (0.854, 0.959)	0.91 (0.835, 0.982) (0.829, 0.957)	0.939 (0.942, 1.000) (0.798, 0.959)	0.985 (0.969, 1.000) (0.948, 0.993)	0.911
opt_rf_50_knn	0.903 (0.810, 1.000) (0.826, 0.943)	0.912 (0.881, 1.000) (0.789, 0.940)	0.916 (0.826, 1.000) (0.833, 0.956)	0.954 (0.836, 1.000) (0.925, 0.986)	0.911
adjp_50_svm	0.883 (0.725, 0.968) (0.840, 0.954)	0.9 (0.812, 0.981) (0.810, 0.952)	0.939 (0.839, 0.995) (0.876, 0.991)	0.978 (0.913, 0.998) (0.969, 0.998)	0.908
svm_rfe_200_rf	0.865 (0.741, 0.966) (0.745, 0.956)	0.902 (0.820, 0.979) (0.813, 0.956)	0.945 (0.884, 1.000) (0.863, 0.984)	0.98 (0.923, 1.000) (0.962, 0.997)	0.907
svm_rfe_100_knn	0.873 (0.772, 0.971) (0.747, 0.957)	0.9 (0.820, 0.979) (0.815, 0.955)	0.939 (0.922, 0.998) (0.822, 0.966)	0.974 (0.940, 0.998) (0.935, 0.991)	0.906
svm_rfe_100_rf	0.858 (0.732, 0.968) (0.745, 0.956)	0.903 (0.830, 0.983) (0.813, 0.956)	0.925 (0.926, 1.000) (0.769, 0.947)	0.981 (0.961, 1.000) (0.941, 0.991)	0.901
adjp_200_svm	0.815 (0.629, 0.903) (0.719, 0.989)	0.907 (0.747, 0.947) (0.912, 0.990)	0.949 (0.813, 0.981) (0.950, 1.000)	0.977 (0.900, 0.993) (0.986, 1.000)	0.901
opt_rf_50_xgb	0.85 (0.700, 0.944) (0.743, 0.951)	0.905 (0.833, 0.983) (0.816, 0.952)	0.922 (0.922, 1.000) (0.773, 0.945)	0.979 (0.956, 1.000) (0.939, 0.991)	0.899
opt_rf_200_knn	0.901 (0.811, 0.982) (0.830, 0.947)	0.901 (0.839, 0.982) (0.795, 0.944)	0.894 (0.787, 0.978) (0.806, 0.949)	0.945 (0.814, 0.988) (0.933, 0.989)	0.899
aggregate_100_knn	0.88 (0.791, 0.967) (0.745, 0.956)	0.898 (0.796, 0.967) (0.813, 0.956)	0.91 (0.837, 0.995) (0.802, 0.949)	0.955 (0.847, 0.995) (0.933, 0.989)	0.898
aggregate_50_rf	0.841 (0.681, 0.923) (0.748, 0.951)	0.895 (0.800, 0.967) (0.817, 0.952)	0.941 (0.907, 1.000) (0.833, 0.974)	0.982 (0.947, 1.000) (0.957, 0.995)	0.898
adjp_200_xgb	0.862 (0.676, 0.933) (0.854, 0.959)	0.889 (0.764, 0.953) (0.829, 0.957)	0.936 (0.868, 0.990) (0.847, 0.982)	0.979 (0.934, 0.996) (0.959, 0.997)	0.898
aggregate_100_rf	0.832 (0.614, 0.896) (0.793, 0.978)	0.897 (0.750, 0.954) (0.869, 0.978)	0.933 (0.852, 0.988) (0.846, 0.979)	0.978 (0.922, 0.995) (0.961, 0.996)	0.895
opt_rf_100_xgb	0.851 (0.643, 0.911) (0.867, 0.968)	0.887 (0.747, 0.941) (0.846, 0.967)	0.935 (0.857, 0.993) (0.847, 0.979)	0.979 (0.933, 0.996) (0.960, 0.996)	0.894
adjp_300_knn	0.878 (0.811, 0.982) (0.724, 0.939)	0.895 (0.839, 0.982) (0.776, 0.936)	0.902 (0.805, 0.986) (0.819, 0.951)	0.947 (0.826, 0.995) (0.924, 0.985)	0.894
aggregate_200_rf	0.856 (0.714, 0.952) (0.745, 0.956)	0.892 (0.783, 0.965) (0.813, 0.956)	0.924 (0.869, 0.995) (0.809, 0.973)	0.976 (0.931, 0.997) (0.948, 0.995)	0.894
logit_cv_200_rf	0.834 (0.680, 0.926) (0.745, 0.956)	0.897 (0.810, 0.972) (0.813, 0.956)	0.926 (0.906, 0.997) (0.790, 0.958)	0.979 (0.946, 0.998) (0.944, 0.993)	0.893
adjp_100_knn	0.896 (0.811, 0.982) (0.813, 0.936)	0.894 (0.839, 0.982) (0.770, 0.932)	0.889 (0.773, 0.975) (0.806, 0.943)	0.943 (0.821, 0.990) (0.918, 0.983)	0.893
adjp_100_xgb	0.843 (0.625, 0.903) (0.867, 0.968)	0.89 (0.763, 0.946) (0.846, 0.967)	0.92 (0.864, 0.988) (0.808, 0.962)	0.975 (0.928, 0.995) (0.948, 0.993)	0.89
svm_rfe_300_rf	0.811 (0.615, 0.875) (0.782, 0.968)	0.895 (0.772, 0.956) (0.847, 0.967)	0.931 (0.889, 0.994) (0.820, 0.978)	0.978 (0.930, 0.998) (0.954, 0.996)	0.889
svm_rfe_200_knn	0.869 (0.791, 0.967) (0.724, 0.939)	0.885 (0.796, 0.967) (0.776, 0.936)	0.909 (0.810, 0.982) (0.836, 0.959)	0.946 (0.819, 0.988) (0.930, 0.989)	0.889
aggregate_25_rf	0.813 (0.624, 0.885) (0.762, 0.958)	0.887 (0.767, 0.955) (0.832, 0.957)	0.938 (0.902, 1.000) (0.831, 0.972)	0.981 (0.945, 1.000) (0.956, 0.994)	0.887
adjp_200_knn	0.862 (0.766, 0.979) (0.724, 0.939)	0.887 (0.810, 0.980) (0.776, 0.936)	0.902 (0.809, 0.982) (0.819, 0.951)	0.946 (0.827, 0.992) (0.924, 0.985)	0.886
adjp_100_svm	0.795 (0.556, 0.808) (0.864, 0.969)	0.881 (0.737, 0.937) (0.843, 0.968)	0.956 (0.833, 0.993) (0.942, 1.000)	0.98 (0.905, 0.997) (0.985, 1.000)	0.886
adjp_300_rf	0.845 (0.681, 0.933) (0.762, 0.958)	0.89 (0.760, 0.957) (0.832, 0.957)	0.904 (0.773, 0.985) (0.830, 0.974)	0.96 (0.849, 0.993) (0.952, 0.995)	0.885
adjp_50_rf	0.845 (0.637, 0.919) (0.854, 0.958)	0.881 (0.745, 0.946) (0.829, 0.957)	0.917 (0.812, 0.985) (0.826, 0.974)	0.972 (0.903, 0.994) (0.953, 0.996)	0.885
logit_cv_100_rf	0.806 (0.607, 0.872) (0.762, 0.958)	0.889 (0.771, 0.955) (0.832, 0.957)	0.931 (0.901, 1.000) (0.811, 0.967)	0.979 (0.934, 1.000) (0.949, 0.994)	0.885
adjp_100_rf	0.823 (0.635, 0.909) (0.745, 0.956)	0.876 (0.745, 0.947) (0.813, 0.956)	0.938 (0.836, 0.984) (0.872, 0.991)	0.979 (0.922, 0.996) (0.968, 0.998)	0.884
svm_rfe_300_knn	0.869 (0.791, 0.967) (0.724, 0.939)	0.885 (0.796, 0.967) (0.776, 0.936)	0.887 (0.832, 0.993) (0.723, 0.949)	0.939 (0.835, 0.998) (0.873, 0.986)	0.882
opt_rf_100_knn	0.853 (0.743, 0.962) (0.728, 0.933)	0.876 (0.783, 0.964) (0.776, 0.932)	0.907 (0.824, 0.992) (0.811, 0.953)	0.951 (0.838, 0.997) (0.924, 0.987)	0.881
logit_cv_300_knn	0.885 (0.811, 0.982) (0.794, 0.922)	0.879 (0.839, 0.982) (0.741, 0.916)	0.88 (0.846, 1.000) (0.712, 0.911)	0.946 (0.854, 1.000) (0.892, 0.978)	0.881
svm_rfe_100_xgb	0.814 (0.585, 0.854) (0.854, 0.958)	0.879 (0.739, 0.943) (0.829, 0.957)	0.925 (0.905, 1.000) (0.778, 0.950)	0.981 (0.959, 1.000) (0.943, 0.991)	0.88
adjp_300_xgb	0.827 (0.625, 0.901) (0.827, 0.947)	0.87 (0.752, 0.946) (0.791, 0.944)	0.928 (0.859, 0.990) (0.836, 0.978)	0.976 (0.918, 0.995) (0.958, 0.996)	0.879
logit_cv_200_knn	0.876 (0.791, 0.967) (0.791, 0.922)	0.869 (0.796, 0.967) (0.735, 0.915)	0.894 (0.852, 1.000) (0.734, 0.929)	0.953 (0.855, 1.000) (0.915, 0.983)	0.878
aggregate_10_svm	0.818 (0.607, 0.872) (0.843, 0.955)	0.881 (0.771, 0.955) (0.814, 0.953)	0.911 (0.769, 0.979) (0.857, 0.987)	0.961 (0.846, 0.992) (0.963, 0.998)	0.877
adjp_200_rf	0.818 (0.566, 0.861) (0.867, 0.968)	0.873 (0.705, 0.925) (0.846, 0.967)	0.924 (0.793, 0.986) (0.879, 0.990)	0.973 (0.899, 0.994) (0.968, 0.998)	0.877
aggregate_10_rf	0.784 (0.533, 0.750) (0.881, 0.975)	0.881 (0.713, 0.930) (0.865, 0.975)	0.934 (0.857, 0.986) (0.853, 0.983)	0.978 (0.928, 0.994) (0.960, 0.997)	0.877
opt_rf_50_rf	0.808 (0.615, 0.889) (0.748, 0.951)	0.88 (0.755, 0.955) (0.817, 0.952)	0.918 (0.861, 0.994) (0.804, 0.963)	0.974 (0.923, 0.997) (0.945, 0.993)	0.877
logit_cv_300_rf	0.791 (0.584, 0.864) (0.745, 0.956)	0.873 (0.743, 0.947) (0.813, 0.956)	0.934 (0.864, 0.989) (0.851, 0.982)	0.977 (0.929, 0.996) (0.957, 0.996)	0.875
aggregate_200_xgb	0.795 (0.615, 0.864) (0.735, 0.948)	0.876 (0.771, 0.954) (0.789, 0.946)	0.923 (0.875, 0.990) (0.806, 0.966)	0.976 (0.939, 0.996) (0.948, 0.994)	0.874
opt_rf_300_rf	0.823 (0.637, 0.919) (0.745, 0.956)	0.876 (0.745, 0.946) (0.813, 0.956)	0.907 (0.819, 0.985) (0.807, 0.969)	0.968 (0.890, 0.994) (0.948, 0.994)	0.874
aggregate_10_xgb	0.761 (0.553, 0.786) (0.715, 0.959)	0.883 (0.730, 0.940) (0.850, 0.968)	0.933 (0.876, 0.993) (0.831, 0.977)	0.978 (0.932, 0.997) (0.955, 0.996)	0.873
aggregate_300_rf	0.81 (0.626, 0.903) (0.735, 0.948)	0.872 (0.750, 0.952) (0.789, 0.946)	0.918 (0.854, 0.990) (0.813, 0.962)	0.974 (0.925, 0.996) (0.949, 0.993)	0.873
opt_rf_200_rf	0.787 (0.559, 0.827) (0.762, 0.958)	0.87 (0.716, 0.928) (0.832, 0.957)	0.929 (0.819, 0.983) (0.873, 0.996)	0.973 (0.899, 0.992) (0.969, 0.999)	0.871
logit_cv_50_rf	0.773 (0.567, 0.793) (0.762, 0.958)	0.875 (0.727, 0.933) (0.832, 0.957)	0.92 (0.877, 1.000) (0.779, 0.957)	0.976 (0.924, 1.000) (0.942, 0.993)	0.868
svm_rfe_300_xgb	0.746 (0.534, 0.784) (0.708, 0.958)	0.867 (0.704, 0.916) (0.836, 0.959)	0.942 (0.869, 1.000) (0.856, 0.989)	0.982 (0.939, 1.000) (0.964, 0.998)	0.865
opt_rf_200_xgb	0.781 (0.534, 0.784) (0.854, 0.959)	0.865 (0.704, 0.916) (0.829, 0.957)	0.922 (0.850, 0.991) (0.818, 0.970)	0.975 (0.927, 0.995) (0.953, 0.994)	0.865
adjp_50_xgb	0.807 (0.565, 0.848) (0.840, 0.954)	0.86 (0.713, 0.919) (0.810, 0.952)	0.911 (0.853, 0.989) (0.779, 0.952)	0.974 (0.931, 0.995) (0.938, 0.992)	0.864
logit_cv_50_xgb	0.767 (0.567, 0.793) (0.748, 0.951)	0.869 (0.727, 0.933) (0.817, 0.952)	0.921 (0.899, 1.000) (0.780, 0.951)	0.978 (0.950, 1.000) (0.940, 0.992)	0.864
opt_rf_300_xgb	0.768 (0.534, 0.759) (0.840, 0.954)	0.861 (0.713, 0.928) (0.810, 0.952)	0.932 (0.878, 0.995) (0.829, 0.972)	0.978 (0.937, 0.997) (0.954, 0.995)	0.864
opt_rf_100_rf	0.782 (0.559, 0.827) (0.745, 0.956)	0.864 (0.716, 0.928) (0.813, 0.956)	0.918 (0.832, 0.988) (0.823, 0.974)	0.974 (0.920, 0.994) (0.954, 0.995)	0.864
adjp_50_knn	0.812 (0.637, 0.919) (0.724, 0.939)	0.862 (0.745, 0.946) (0.776, 0.936)	0.891 (0.756, 0.972) (0.827, 0.958)	0.945 (0.825, 0.988) (0.925, 0.987)	0.861
opt_rf_300_knn	0.841 (0.721, 0.930) (0.724, 0.939)	0.85 (0.698, 0.932) (0.776, 0.936)	0.888 (0.760, 0.961) (0.831, 0.959)	0.934 (0.788, 0.977) (0.933, 0.989)	0.86
logit_cv_300_xgb	0.734 (0.500, 0.722) (0.745, 0.956)	0.856 (0.699, 0.921) (0.813, 0.956)	0.941 (0.912, 1.000) (0.823, 0.976)	0.983 (0.953, 1.000) (0.953, 0.996)	0.857
aggregate_300_xgb	0.739 (0.500, 0.722) (0.762, 0.958)	0.863 (0.699, 0.921) (0.832, 0.957)	0.923 (0.864, 0.993) (0.813, 0.970)	0.976 (0.931, 0.997) (0.950, 0.995)	0.856
aggregate_200_knn	0.84 (0.811, 0.982) (0.645, 0.872)	0.843 (0.839, 0.982) (0.643, 0.862)	0.881 (0.846, 1.000) (0.695, 0.920)	0.936 (0.854, 1.000) (0.852, 0.977)	0.854
svm_rfe_200_xgb	0.722 (0.533, 0.750) (0.657, 0.922)	0.851 (0.713, 0.931) (0.776, 0.936)	0.941 (0.903, 1.000) (0.828, 0.975)	0.983 (0.952, 1.000) (0.954, 0.996)	0.852
logit_cv_200_xgb	0.728 (0.500, 0.722) (0.735, 0.948)	0.85 (0.699, 0.921) (0.789, 0.946)	0.925 (0.862, 0.993) (0.818, 0.973)	0.976 (0.932, 0.997) (0.949, 0.995)	0.848
logit_cv_100_xgb	0.736 (0.505, 0.735) (0.735, 0.948)	0.847 (0.690, 0.914) (0.789, 0.946)	0.922 (0.868, 1.000) (0.797, 0.964)	0.978 (0.941, 1.000) (0.945, 0.993)	0.847
logit_cv_100_knn	0.744 (0.791, 0.967) (0.430, 0.744)	0.869 (0.796, 0.967) (0.737, 0.906)	0.82 (0.830, 0.993) (0.564, 0.840)	0.916 (0.829, 0.998) (0.800, 0.960)	0.829
logit_cv_50_knn	0.724 (0.764, 0.969) (0.438, 0.726)	0.878 (0.804, 0.971) (0.762, 0.914)	0.808 (0.821, 0.991) (0.554, 0.824)	0.93 (0.833, 0.993) (0.864, 0.969)	0.826
aggregate_10_knn	0.775 (0.530, 0.773) (0.843, 0.955)	0.858 (0.717, 0.919) (0.814, 0.953)	0.785 (0.560, 0.808) (0.797, 0.946)	0.853 (0.601, 0.889) (0.925, 0.986)	0.82
adjp_300_svm	0.5 (0.500, 0.500) (0.500, 0.500)	0.838 (0.667, 0.895) (0.812, 0.944)	0.952 (0.856, 0.993) (0.905, 0.998)	0.981 (0.916, 0.997) (0.973, 1.000)	0.805
aggregate_300_knn	0.784 (0.630, 0.811) (0.724, 0.939)	0.741 (0.412, 0.767) (0.776, 0.936)	0.889 (0.847, 0.976) (0.738, 0.947)	0.939 (0.867, 0.986) (0.871, 0.984)	0.794
svm_rfe_50_xgb	0.78 (0.617, 0.811) (0.777, 0.901)	0.71 (0.378, 0.768) (0.713, 0.890)	0.885 (0.743, 0.970) (0.814, 0.964)	0.95 (0.831, 0.990) (0.951, 0.994)	0.777
svm_rfe_50_svm	0.5 (0.500, 0.500) (0.500, 0.500)	0.838 (0.667, 0.895) (0.812, 0.944)	0.644 (0.648, 0.931) (0.333, 0.636)	0.832 (0.729, 0.962) (0.694, 0.917)	0.712
opt_rf_50_svm	0.5 (0.500, 0.500) (0.500, 0.500)	0.838 (0.667, 0.895) (0.812, 0.944)	0.493 (0.500, 0.500) (0.398, 0.600)	0.722 (0.500, 0.810) (0.680, 0.903)	0.667
aggregate_50_svm	0.533 (0.500, 0.500) (0.520, 0.618)	0.507 (0.667, 0.895) (0.078, 0.382)	0.721 (0.467, 0.818) (0.671, 0.908)	0.855 (0.624, 0.920) (0.855, 0.977)	0.576
aggregate_25_svm	0.501 (0.500, 0.500) (0.418, 0.615)	0.429 (0.000, 0.000) (0.763, 0.923)	0.711 (0.765, 0.943) (0.402, 0.679)	0.874 (0.823, 0.968) (0.730, 0.923)	0.528
logit_cv_50_svm	0.508 (0.500, 0.500) (0.364, 0.649)	0.393 (0.000, 0.000) (0.675, 0.863)	0.754 (0.803, 0.978) (0.427, 0.743)	0.92 (0.897, 0.990) (0.786, 0.957)	0.524
aggregate_100_svm	0.497 (0.500, 0.500) (0.374, 0.623)	0.402 (0.000, 0.000) (0.691, 0.880)	0.734 (0.794, 0.967) (0.391, 0.733)	0.904 (0.862, 0.981) (0.771, 0.953)	0.52
svm_rfe_100_svm	0.496 (0.500, 0.500) (0.406, 0.605)	0.423 (0.000, 0.000) (0.754, 0.913)	0.699 (0.711, 0.956) (0.384, 0.709)	0.891 (0.829, 0.982) (0.758, 0.951)	0.52
logit_cv_100_svm	0.498 (0.500, 0.500) (0.339, 0.628)	0.379 (0.000, 0.000) (0.633, 0.835)	0.742 (0.784, 0.976) (0.421, 0.738)	0.911 (0.870, 0.991) (0.783, 0.957)	0.512
opt_rf_300_svm	0.5 (0.500, 0.500) (0.500, 0.500)	0.447 (0.000, 0.000) (0.812, 0.944)	0.628 (0.500, 0.500) (0.597, 0.886)	0.784 (0.500, 0.810) (0.836, 0.980)	0.512
opt_rf_100_svm	0.5 (0.500, 0.500) (0.500, 0.500)	0.447 (0.000, 0.000) (0.812, 0.944)	0.52 (0.500, 0.500) (0.427, 0.678)	0.732 (0.500, 0.810) (0.698, 0.919)	0.479
svm_rfe_300_svm	0.549 (0.500, 0.500) (0.547, 0.652)	0.164 (0.000, 0.000) (0.172, 0.466)	0.932 (0.906, 0.996) (0.780, 0.991)	0.977 (0.946, 0.999) (0.929, 0.999)	0.471
svm_rfe_200_svm	0.549 (0.500, 0.500) (0.542, 0.658)	0.164 (0.000, 0.000) (0.154, 0.480)	0.904 (0.872, 0.995) (0.720, 0.968)	0.965 (0.933, 0.998) (0.880, 0.994)	0.463
logit_cv_300_svm	0.522 (0.500, 0.500) (0.510, 0.585)	0.08 (0.000, 0.000) (0.039, 0.292)	0.926 (0.886, 1.000) (0.788, 0.979)	0.977 (0.945, 1.000) (0.936, 0.997)	0.422
logit_cv_200_svm	0.522 (0.500, 0.500) (0.510, 0.585)	0.08 (0.000, 0.000) (0.039, 0.292)	0.86 (0.921, 1.000) (0.607, 0.867)	0.959 (0.958, 1.000) (0.863, 0.979)	0.402
aggregate_300_svm	0.511 (0.500, 0.500) (0.500, 0.553)	0.042 (0.000, 0.000) (0.000, 0.192)	0.822 (0.830, 0.979) (0.608, 0.841)	0.921 (0.862, 0.983) (0.836, 0.960)	0.37
aggregate_200_svm	0.505 (0.500, 0.500) (0.500, 0.535)	0.021 (0.000, 0.000) (0.000, 0.130)	0.714 (0.714, 0.904) (0.508, 0.708)	0.863 (0.777, 0.944) (0.766, 0.929)	0.326
opt_rf_200_svm	0.5 (0.500, 0.500) (0.500, 0.500)	0.0 (0.000, 0.000) (0.000, 0.000)	0.534 (0.500, 0.500) (0.467, 0.656)	0.743 (0.500, 0.810) (0.748, 0.921)	0.26
